# Supplementary material for: Protective Gene Expression Changes Elicited by an Inherited Defect in Photoreceptor Structure
Source: PLoS One. 2012 Feb 20;7(2):e31371. doi: 10.1371/journal.pone.0031371 (PMC3282697; doi:10.1371/journal.pone.0031371)
Supplement: Table S1 — Gene expression profiles of rds :Nrl-eGFP rod photoreceptors purified from mouse retina at P6, P14 and P21, as determined by Affymetrix GeneChip hybridizations. Fold-changes are reported as the log reciprocal transformation of the expression ratio. 1603 genes with F.C of ≥2.0 and p-value ≤0.05 were dysregulated at one or more time points. (XLS) [file pone.0031371.s001.xls]

## Sheet: All
Probe Set ID	Fold change([KO-a-P6] vs [WT-a-P6])	Regulation([KO-a-P6] vs [WT-a-P6])	Fold change([KO-b-P14] vs [WT-b-P14])	Regulation([KO-b-P14] vs [WT-b-P14])	Fold change([KO-c-P21] vs [WT-c-P21])	Regulation([KO-c-P21] vs [WT-c-P21])	Gene Symbol	Gene Title
1415681_at	2.234	down	1.75972	down	1.09302	down	Mrpl43	mitochondrial ribosomal protein L43
1415724_a_at	1.01683	up	2.2076	down	2.17041	down	Cdc42	cell division cycle 42 homolog (S. cerevisiae)
1415728_at	1.0344	down	2.76763	down	2.29073	down	Pabpn1	poly(A) binding protein, nuclear 1
1415780_a_at	2.2261	down	1.17029	down	1.11796	up	Armcx2	armadillo repeat containing, X-linked 2
1415822_at	1.5377	down	1.17742	down	3.09572	down	Scd2	stearoyl-Coenzyme A desaturase 2
1415840_at	2.31776	down	1.81876	down	2.48538	up	Elovl5	ELOVL family member 5, elongation of long chain fatty acids (yeast)
1415849_s_at	1.09854	up	1.38141	up	3.10719	up	Stmn1	stathmin 1
1415854_at	1.47902	down	2.66361	up	1.60378	up	Kitl	kit ligand
1415872_at	1.35243	up	1.20614	down	2.04629	down	Hnrnph1	heterogeneous nuclear ribonucleoprotein H1
1415885_at	1.07392	up	1.03381	up	3.12021	up	Chgb	chromogranin B
1415911_at	1.16685	down	2.82464	down	4.08209	down	Impact	imprinted and ancient
1415916_a_at	2.44175	down	1.69828	up	2.13314	up	Mthfd1	methylenetetrahydrofolate dehydrogenase (NADP+ dependent), methenyltetrahydrofolate cyclohydrolase, formyltetrahydrofolate synthase
1415923_at	1.30307	down	2.23161	down	1.26909	up	Ndn	necdin
1415933_a_at	1.07218	down	2.40865	down	2.73338	down	Cox5a	cytochrome c oxidase, subunit Va
1415971_at	1.16949	down	2.42801	down	1.06476	up	Marcks	myristoylated alanine rich protein kinase C substrate
1415980_at	1.41881	down	2.08622	down	1.07675	down	Atp5g2	ATP synthase, H+ transporting, mitochondrial F0 complex, subunit c (subunit 9), isoform 2
1415983_at	1.41914	down	1.93645	up	3.07183	up	Lcp1	lymphocyte cytosolic protein 1
1416010_a_at	2.1615	down	3.31446	down	1.28669	up	Ehd1	EH-domain containing 1
1416074_a_at	1.04575	up	2.28027	down	4.51208	down	ENSMUSG00000058905 /// OTTMUSG00000021838 /// Rpl28	predicted gene, ENSMUSG00000058905 /// predicted gene, OTTMUSG00000021838 /// ribosomal protein L28
1416102_at	1.10414	down	2.30269	down	1.71583	down	Ywhaz	tyrosine 3-monooxygenase/tryptophan 5-monooxygenase activation protein, zeta polypeptide
1416107_at	1.32883	down	2.0241	up	2.05276	up	Nsg2	neuron specific gene family member 2
1416145_at	1.06083	up	1.55639	down	2.09031	down	Dhx15	DEAH (Asp-Glu-Ala-His) box polypeptide 15
1416203_at	1.06354	down	3.74867	down	8.65952	down	Aqp1	aquaporin 1
1416257_at	2.15087	down	1.01057	down	1.02106	up	Capn2	calpain 2
1416269_at	1.20102	down	2.34952	down	1.77161	down	Atp5j2	ATP synthase, H+ transporting, mitochondrial F0 complex, subunit f, isoform 2
1416301_a_at	1.18092	down	2.09583	up	2.34704	up	Ebf1	early B-cell factor 1
1416306_at	1.20061	down	2.7239	up	3.36123	up	Clca3	chloride channel calcium activated 3
1416313_at	1.29278	down	1.22287	up	2.74037	up	Mllt11	myeloid/lymphoid or mixed-lineage leukemia (trithorax homolog, Drosophila); translocated to, 11
1416335_at	1.40997	down	7.83098	down	5.25268	down	Mif	macrophage migration inhibitory factor
1416363_at	1.11507	down	1.40108	down	2.01883	down	Fkbp4 /// LOC100048743	FK506 binding protein 4 /// similar to FK506 binding protein 4
1416368_at	1.80657	down	1.67674	up	2.80134	up	Gsta4	glutathione S-transferase, alpha 4
1416387_at	1.40095	up	1.30984	down	2.24888	down	Pip4k2c	phosphatidylinositol-5-phosphate 4-kinase, type II, gamma
1416392_a_at	1.13752	down	3.4106	down	2.03223	down	Atp6v0c	ATPase, H+ transporting, lysosomal V0 subunit C
1416394_at	1.4718	down	2.18841	down	1.50424	up	Bag1	BCL2-associated athanogene 1
1416417_a_at	1.31097	down	4.26115	down	3.4743	down	Ndufb7	NADH dehydrogenase (ubiquinone) 1 beta subcomplex, 7
1416468_at	2.53902	down	1.37142	down	2.20428	up	Aldh1a1	aldehyde dehydrogenase family 1, subfamily A1
1416471_at	1.23625	up	1.00291	up	2.01055	down	Cept1	choline/ethanolaminephosphotransferase 1
1416495_s_at	1.05448	up	2.93559	down	3.26694	down	Ndufs5	NADH dehydrogenase (ubiquinone) Fe-S protein 5
1416514_a_at	1.11283	down	3.24112	down	1.1944	up	Fscn1	fascin homolog 1, actin bundling protein (Strongylocentrotus purpuratus)
1416520_x_at	1.01785	down	2.70214	down	2.90223	down	100043718 /// LOC100048508 /// OTTMUSG00000012957 /// Rpl36	predicted gene, 100043718 /// similar to Rpl36 protein /// predicted gene, OTTMUSG00000012957 /// ribosomal protein L36
1416532_at	1.33885	up	1.48735	down	4.09834	down	Trrap	transformation/transcription domain-associated protein
1416545_at	1.20203	up	2.00361	down	1.22392	down	Zdhhc7	zinc finger, DHHC domain containing 7
1416552_at	1.13369	down	2.01484	up	3.13294	up	Dppa5a	developmental pluripotency associated 5A
1416565_at	1.22529	down	3.54962	down	2.53536	down	Cox6b1	cytochrome c oxidase, subunit VIb polypeptide 1
1416567_s_at	1.32236	down	5.14596	down	1.90125	down	Atp5e	ATP synthase, H+ transporting, mitochondrial F1 complex, epsilon subunit
1416582_a_at	1.22769	down	2.0348	down	1.31443	down	Bad	BCL2-associated agonist of cell death
1416612_at	2.02123	down	1.06303	down	1.00523	up	Cyp1b1	cytochrome P450, family 1, subfamily b, polypeptide 1
1416624_a_at	1.47749	down	3.08686	down	1.33627	down	2810422J05Rik /// OTTMUSG00000004411 /// Uba52	RIKEN cDNA 2810422J05 gene /// predicted gene, OTTMUSG00000004411 /// ubiquitin A-52 residue ribosomal protein fusion product 1
1416687_at	1.3638	down	2.82319	up	2.36682	up	Plod2	procollagen lysine, 2-oxoglutarate 5-dioxygenase 2
1416700_at	2.37204	down	1.22943	down	2.20519	up	Rnd3	Rho family GTPase 3
1416742_at	1.88651	down	2.44247	down	1.96509	up	Cfdp1	craniofacial development protein 1
1416749_at	1.31565	down	1.62525	down	2.22126	up	Htra1	HtrA serine peptidase 1
1416765_s_at	1.11072	down	2.60351	down	1.84818	down	ENSMUSG00000045886 /// Magmas	predicted gene, ENSMUSG00000045886 /// mitochondria-associated protein involved in granulocyte-macrophage colony-stimulating factor signal transduction
1416769_s_at	1.13029	up	2.91831	down	3.71023	down	Atp6v0b	ATPase, H+ transporting, lysosomal V0 subunit B
1416774_at	1.01358	down	1.92264	up	3.24878	up	Wee1	WEE 1 homolog 1 (S. pombe)
1416776_at	1.61097	down	1.62836	down	2.202	up	Crym	crystallin, mu
1416838_at	1.07257	down	1.73499	up	2.57496	up	Mut	methylmalonyl-Coenzyme A mutase
1416843_at	1.28917	down	3.17679	down	3.08402	down	Pde6d	phosphodiesterase 6D, cGMP-specific, rod, delta
1416855_at	2.77953	down	1.14814	down	1.00271	down	Gas1	growth arrest specific 1
1416921_x_at	1.18517	down	3.08443	down	4.23115	down	Aldoa	aldolase A, fructose-bisphosphate
1416934_at	1.15681	up	1.29338	down	2.70561	down	Mtm1	X-linked myotubular myopathy gene 1
1416976_at	1.10562	up	2.56846	down	3.30193	down	Stam2	signal transducing adaptor molecule (SH3 domain and ITAM motif) 2
1417011_at	1.44226	down	1.10328	up	2.54583	up	Sdc2	syndecan 2
1417034_at	1.09434	down	2.11957	down	1.13296	down	Trappc6a	trafficking protein particle complex 6A
1417065_at	1.05577	up	3.67902	up	13.5088	up	Egr1	early growth response 1
1417066_at	1.57807	down	2.09475	down	1.12539	down	Cabc1	chaperone, ABC1 activity of bc1 complex like (S. pombe)
1417083_at	1.3701	down	2.26626	down	1.14078	down	Sec61b	Sec61 beta subunit
1417134_at	2.10597	up	2.46352	down	2.21477	down	Srpk2	serine/arginine-rich protein specific kinase 2
1417163_at	1.37218	down	1.32983	up	2.13228	up	Dusp10	dual specificity phosphatase 10
1417164_at	2.05483	down	1.77936	up	2.28211	up	Dusp10	dual specificity phosphatase 10
1417181_a_at	1.12549	up	1.07438	up	2.2048	down	Kifap3	kinesin-associated protein 3
1417195_at	1.03954	up	2.34495	down	3.63687	down	Wwc2	WW, C2 and coiled-coil domain containing 2
1417206_at	1.30219	up	1.31102	down	2.8943	down	Urod	uroporphyrinogen decarboxylase
1417214_at	1.12925	down	1.82879	up	2.5533	up	Rab27b	RAB27b, member RAS oncogene family
1417307_at	1.04957	up	3.42034	down	4.68047	down	Dmd	dystrophin, muscular dystrophy
1417308_at	1.08884	up	1.66584	down	2.49808	down	Pkm2	pyruvate kinase, muscle
1417312_at	2.08582	down	1.05691	down	1.43492	up	Dkk3	dickkopf homolog 3 (Xenopus laevis)
1417324_at	1.12951	down	4.07088	down	4.9536	down	Mast2	microtubule associated serine/threonine kinase 2
1417356_at	1.27329	up	1.81711	down	6.12198	down	Peg3	paternally expressed 3
1417386_at	1.19449	up	1.63081	down	3.98081	down	Npepps	aminopeptidase puromycin sensitive
1417400_at	2.32506	down	1.0144	up	1.4583	up	Rai14	retinoic acid induced 14
1417428_at	2.31045	down	3.24313	down	1.05066	down	Gng3	guanine nucleotide binding protein (G protein), gamma 3
1417432_a_at	1.06257	down	2.27051	down	3.71272	down	Gnb1	guanine nucleotide binding protein (G protein), beta 1
1417449_at	1.09827	down	2.3787	down	2.29712	down	Acot8	acyl-CoA thioesterase 8
1417466_at	1.10148	up	4.07138	down	1.07642	up	Rgs5	regulator of G-protein signaling 5
1417490_at	1.85888	down	3.19505	down	1.11545	down	Ctsb	cathepsin B
1417496_at	1.81989	down	1.72188	up	2.65411	up	Cp	ceruloplasmin
1417532_at	1.0108	up	1.55268	up	2.3721	up	Cyp2j5	cytochrome P450, family 2, subfamily j, polypeptide 5
1417560_at	1.54826	down	1.24547	up	3.09219	up	Sfxn1	sideroflexin 1
1417591_at	1.1836	down	3.21029	down	1.4693	down	Ptges2	prostaglandin E synthase 2
1417606_a_at	1.16977	down	2.66819	down	1.00981	down	Calr	calreticulin
1417660_s_at	1.03367	down	2.24997	down	1.34909	down	Vps29	vacuolar protein sorting 29 (S. pombe)
1417727_at	1.0378	down	2.10267	down	2.51375	down	Sfrs9	splicing factor, arginine/serine rich 9
1417734_at	1.07112	down	2.67204	down	3.07535	down	Akap8l	A kinase (PRKA) anchor protein 8-like
1417757_at	1.0495	down	2.27417	down	3.59404	down	Unc13b	unc-13 homolog B (C. elegans)
1417815_a_at	1.13211	up	2.09845	down	1.42272	down	Serinc3	serine incorporator 3
1417850_at	1.02401	down	3.4645	down	3.20084	down	Rb1	retinoblastoma 1
1417859_at	1.10729	up	2.36328	down	2.94864	down	Gas7	growth arrest specific 7
1417872_at	1.85424	down	1.87431	down	2.12889	up	Fhl1	four and a half LIM domains 1
1417888_at	2.35831	down	1.36158	up	1.19687	up	Trim13	tripartite motif-containing 13
1417932_at	1.08936	down	2.65224	down	1.10239	up	Il18	interleukin 18
1417946_at	1.47517	up	2.13962	down	3.01086	down	Abhd3	abhydrolase domain containing 3
1418002_at	1.32853	down	4.08765	down	1.92944	down	Higd2a	HIG1 domain family, member 2A
1418010_a_at	1.02152	down	1.68061	down	2.54228	down	Sh3glb1	SH3-domain GRB2-like B1 (endophilin)
1418012_at	1.21378	up	1.21962	down	2.15762	down	Sh3glb1	SH3-domain GRB2-like B1 (endophilin)
1418029_at	1.0084	up	2.76462	down	4.40424	down	Faim	Fas apoptotic inhibitory molecule
1418039_at	1.29703	down	1.22805	down	2.02611	up	Rabl3	RAB, member of RAS oncogene family-like 3
1418054_at	1.15259	up	2.05791	down	1.56099	up	Neurod4	neurogenic differentiation 4
1418089_at	2.05787	down	1.28314	down	1.37512	up	Stx8	syntaxin 8
1418115_s_at	1.0898	down	1.36753	up	2.59076	up	Ifrg15	interferon alpha responsive gene
1418137_at	1.76834	down	3.5709	down	1.15972	down	Mrp63	mitochondrial ribosomal protein 63
1418211_at	1.03473	up	2.70584	up	3.22656	up	Oca2	oculocutaneous albinism II
1418264_at	1.33994	down	3.03156	up	1.93103	up	Cenpk	centromere protein K
1418265_s_at	1.0048	up	2.0163	down	3.00369	down	Irf2	interferon regulatory factor 2
1418280_at	1.19497	down	1.57525	up	2.902	up	Klf6	Kruppel-like factor 6
1418326_at	1.11243	down	2.59706	up	1.822	up	LOC100047619 /// Slc7a5	similar to solute carrier family 7 (cationic amino acid transporter, y+ system), member 5 /// solute carrier family 7 (cationic amino acid transporter, y+ system), member 5
1418367_x_at	1.0493	down	3.33618	down	1.74967	down	Hist1h2ad /// Hist1h2an /// Hist2h2aa1 /// Hist2h2aa2 /// Hist2h2ac /// Hist2h3c1	histone cluster 1, H2ad /// histone cluster 1, H2an /// histone cluster 2, H2aa1 /// histone cluster 2, H2aa2 /// histone cluster 2, H2ac /// histone cluster 2, H3c1
1418380_at	1.01293	up	1.95865	down	4.44591	down	Terf1	telomeric repeat binding factor 1
1418396_at	1.08834	down	2.11372	down	2.89627	down	Gpsm3	G-protein signalling modulator 3 (AGS3-like, C. elegans)
1418406_at	1.36296	up	1.80508	down	10.1859	down	Pde8a	phosphodiesterase 8A
1418579_at	1.34297	down	1.37725	down	2.07203	up	Cetn2	centrin 2
1418640_at	1.18087	up	1.36226	down	2.99048	down	Sirt1	sirtuin 1 (silent mating type information regulation 2, homolog) 1 (S. cerevisiae)
1418659_at	1.10736	up	2.33471	down	2.67997	down	Clock	circadian locomoter output cycles kaput
1418726_a_at	1.02562	up	1.00302	down	2.19099	up	Tnnt2	troponin T2, cardiac
1418772_at	1.09385	down	2.51359	down	2.99687	down	BC016423	cDNA sequence BC016423
1418809_at	1.55895	down	1.15622	up	2.51867	up	Pira2	paired-Ig-like receptor A2
1418844_at	2.24354	down	1.0775	down	1.19092	up	Alg9	asparagine-linked glycosylation 9 homolog (yeast, alpha 1,2 mannosyltransferase)
1418865_at	1.065	down	3.64836	down	1.35914	down	Zfp385a	zinc finger protein 385A
1418908_at	1.42262	down	1.11354	up	2.64533	up	Pam	peptidylglycine alpha-amidating monooxygenase
1418922_at	1.95877	down	3.14782	down	1.00011	down	Cadm3	cell adhesion molecule 3
1418965_at	1.35191	down	2.35851	down	1.18898	up	Nosip	nitric oxide synthase interacting protein
1418990_at	1.02604	up	1.15173	up	2.11632	up	Ms4a4d	membrane-spanning 4-domains, subfamily A, member 4D
1418997_at	1.08857	up	2.22024	down	3.57129	down	Lyrm5	LYR motif containing 5
1419067_a_at	1.30256	down	3.53217	down	3.13945	down	Rabgef1	RAB guanine nucleotide exchange factor (GEF) 1
1419069_at	1.06541	down	2.4134	down	5.88936	down	Rabgef1	RAB guanine nucleotide exchange factor (GEF) 1
1419073_at	1.85985	down	1.61443	up	2.23367	up	Tmeff2	transmembrane protein with EGF-like and two follistatin-like domains 2
1419083_at	1.00961	down	2.50198	up	1.24956	up	Tnfsf11	tumor necrosis factor (ligand) superfamily, member 11
1419085_at	1.3884	down	2.68748	down	1.03499	up	Pcp2	Purkinje cell protein 2 (L7)
1419181_at	1.1308	up	2.59544	down	2.87336	down	Zfp326	zinc finger protein 326
1419211_s_at	1.07951	down	1.47651	down	2.19339	down	4933424B01Rik	RIKEN cDNA 4933424B01 gene
1419225_at	1.4193	down	1.19826	up	2.43235	up	Cacna2d3	calcium channel, voltage-dependent, alpha2/delta subunit 3
1419255_at	1.50473	down	2.77633	up	1.89122	up	Spnb2	spectrin beta 2
1419269_at	1.07332	down	1.32288	down	2.14929	up	Dut	deoxyuridine triphosphatase
1419276_at	1.04561	down	1.16044	up	2.2932	up	Enpp1	ectonucleotide pyrophosphatase/phosphodiesterase 1
1419309_at	2.21487	down	1.85565	down	1.69402	up	Pdpn	podoplanin
1419326_at	1.0145	down	1.77945	up	2.11803	up	1700028P14Rik	RIKEN cDNA 1700028P14 gene
1419370_a_at	1.51919	down	1.31762	up	5.59305	up	Mfap1a	microfibrillar-associated protein 1A
1419392_at	1.48859	up	1.32405	down	3.41846	down	Pclo	piccolo (presynaptic cytomatrix protein)
1419408_at	2.60766	down	1.0725	down	1.02092	down	Six6	sine oculis-related homeobox 6 homolog (Drosophila)
1419414_at	1.17767	down	2.68262	down	1.08003	up	Gng13	guanine nucleotide binding protein (G protein), gamma 13
1419471_a_at	1.17926	down	2.29628	down	1.07259	up	Nudc	nuclear distribution gene C homolog (Aspergillus)
1419474_a_at	1.06527	down	2.03016	up	2.83341	up	Ehf	ets homologous factor
1419628_at	3.32272	down	2.01284	down	1.8207	up	Vsx2	visual system homeobox 2
1419639_at	2.82121	down	1.16049	down	1.14352	down	Efnb2	ephrin B2
1419654_at	2.29416	down	1.08142	down	1.0103	up	Tle3	transducin-like enhancer of split 3, homolog of Drosophila E(spl)
1419685_at	1.01355	down	2.27455	down	2.85739	down	Upf1	UPF1 regulator of nonsense transcripts homolog (yeast)
1419709_at	1.03049	up	1.21917	down	2.03588	up	Stfa3	stefin A3
1419748_at	1.7535	down	1.68725	up	2.5335	up	Abcd2	ATP-binding cassette, sub-family D (ALD), member 2
1419774_at	1.27008	down	2.60794	up	3.39284	up	D2Ertd239e	DNA segment, Chr 2, ERATO Doi 239, expressed
1419942_at	1.2768	down	2.27145	up	2.6047	up	Srxn1	Sulfiredoxin 1 homolog (S. cerevisiae) (Srxn1), mRNA
1419984_s_at	1.08529	up	1.51034	down	2.0762	down	Zfp644	zinc finger protein 644
1420301_at	1.03556	up	1.9485	up	2.68134	up	AA414903	expressed sequence AA414903
1420302_at	1.34276	down	1.83784	up	3.26359	up	AA414903	expressed sequence AA414903
1420326_s_at	1.38988	up	1.77833	down	2.48303	down	Cramp1l	Crm, cramped-like (Drosophila)
1420431_at	1.02318	up	1.33393	up	2.2532	up	Rptn	repetin
1420462_at	1.62083	down	2.10045	up	3.58587	up	Il1rapl2	interleukin 1 receptor accessory protein-like 2
1420466_at	1.86008	down	2.028	up	2.70569	down	Mucl1	mucin-like 1
1420469_at	1.01284	up	1.66937	up	3.17608	up	4933411G06Rik	RIKEN cDNA 4933411G06 gene
1420511_at	2.04378	up	2.39808	down	6.4511	down	Prph2	peripherin 2
1420533_at	1.08916	down	1.61659	up	2.32055	up	Gucy1a3	guanylate cyclase 1, soluble, alpha 3
1420577_at	1.06248	down	2.5535	up	1.13314	up	Aicda	activation-induced cytidine deaminase
1420617_at	1.11026	down	2.38673	down	2.19463	down	Cpeb4	cytoplasmic polyadenylation element binding protein 4
1420618_at	1.22132	up	1.46395	down	2.48118	down	Cpeb4	cytoplasmic polyadenylation element binding protein 4
1420619_a_at	1.38791	down	3.89527	down	2.424	down	Aes	amino-terminal enhancer of split
1420642_a_at	1.55951	down	9.22267	down	1.96725	down	Romo1	reactive oxygen species modulator 1
1420694_a_at	2.30311	down	1.09871	up	1.52429	up	Dach1	dachshund 1 (Drosophila)
1420725_at	1.04119	up	2.15062	down	13.423	down	Tmlhe	trimethyllysine hydroxylase, epsilon
1420726_x_at	1.0466	up	2.10472	down	14.2201	down	Tmlhe	trimethyllysine hydroxylase, epsilon
1420727_a_at	1.10488	up	1.35016	down	8.69094	down	Tmlhe	trimethyllysine hydroxylase, epsilon
1420746_at	1.71269	down	2.01674	up	1.94501	up	Prl3a1	prolactin family 3, subfamily a, member 1
1420752_at	1.54979	up	2.59545	down	4.02745	down	Dtx3 /// LOC100045005	deltex 3 homolog (Drosophila) /// similar to Deltex3
1420798_s_at	1.05299	down	2.05361	down	1.10118	down	Pcdha1 /// Pcdha10 /// Pcdha11 /// Pcdha12 /// Pcdha2 /// Pcdha3 /// Pcdha4 /// Pcdha5 /// Pcdha6 /// Pcdha7 /// Pcdha8 /// Pcdha9 /// Pcdhac1 /// Pcdhac2	protocadherin alpha 1 /// protocadherin alpha 10 /// protocadherin alpha 11 /// protocadherin alpha 12 /// protocadherin alpha 2 /// protocadherin alpha 3 /// protocadherin alpha 4 /// protocadherin alpha 5 /// protocadherin alpha 6 /// protocadherin alpha 7 /// protocadherin alpha 8 /// protocadherin alpha 9 /// protocadherin alpha subfamily C, 1 /// protocadherin alpha subfamily C, 2
1420804_s_at	1.48569	down	2.00618	up	1.06111	up	Clec4d	C-type lectin domain family 4, member d
1420829_a_at	1.1939	down	1.33953	down	2.03541	up	Ywhaq	tyrosine 3-monooxygenase/tryptophan 5-monooxygenase activation protein, theta polypeptide
1420833_at	1.30252	down	4.2101	down	3.21108	down	Vamp2	vesicle-associated membrane protein 2
1420859_at	1.69621	down	1.37192	down	2.01057	up	Pkia	protein kinase inhibitor, alpha
1420879_a_at	1.14946	down	1.2654	up	2.01821	up	Ywhab	tyrosine 3-monooxygenase/tryptophan 5-monooxygenase activation protein, beta polypeptide
1420880_a_at	1.25162	down	1.16881	down	2.32983	up	Ywhab	tyrosine 3-monooxygenase/tryptophan 5-monooxygenase activation protein, beta polypeptide
1420897_at	1.46546	up	1.14315	down	3.49163	down	Snap23	synaptosomal-associated protein 23
1420988_at	1.29218	up	1.41612	down	2.27667	down	Polh	polymerase (DNA directed), eta (RAD 30 related)
1421050_at	1.05643	up	1.76523	down	2.00169	down	Vps25	vacuolar protein sorting 25 (yeast)
1421055_at	1.10664	down	1.678	up	2.15035	up	Lats2 /// Xpo4	large tumor suppressor 2 /// exportin 4
1421066_at	1.08633	down	1.54223	up	2.22416	up	Jak2	Janus kinase 2
1421075_s_at	1.08111	up	1.19424	up	2.008	up	Cyp7b1	cytochrome P450, family 7, subfamily b, polypeptide 1
1421096_at	1.22659	down	3.78239	down	5.20729	down	Trpc1	transient receptor potential cation channel, subfamily C, member 1
1421106_at	1.02581	up	1.6213	down	3.39942	down	Jag1	jagged 1
1421125_at	1.2423	down	2.31864	up	1.82689	up	Strbp	spermatid perinuclear RNA binding protein
1421163_a_at	1.19774	down	1.34299	up	2.27669	up	Nfia	nuclear factor I/A
1421190_at	1.34927	down	1.80282	up	3.1018	up	Gabrb3	gamma-aminobutyric acid (GABA) A receptor, subunit beta 3
1421218_at	1.20626	down	1.57676	up	2.07207	up	Bche	butyrylcholinesterase
1421362_a_at	1.46698	down	2.14008	up	1.4545	up	Frk	fyn-related kinase
1421399_at	1.38974	up	1.87498	down	4.21179	down	Insm1	insulinoma-associated 1
1421434_at	1.01115	up	2.44776	up	1.95633	up	Dnahc5	dynein, axonemal, heavy chain 5
1421447_at	1.26224	up	1.34187	up	3.92796	up	LOC100048479 /// Onecut1	similar to hepatocyte nuclear factor 6 beta /// one cut domain, family member 1
1421470_at	1.1036	down	1.0164	down	2.11528	up	Grpr	gastrin releasing peptide receptor
1421489_a_at	1.33523	up	2.42533	up	1.12692	down	2010106E10Rik	RIKEN cDNA 2010106E10 gene
1421492_at	1.34866	down	1.3908	up	2.34126	up	Ptgds2	prostaglandin D2 synthase 2, hematopoietic
1421646_a_at	1.23555	up	1.43337	down	2.97186	down	Pias3	protein inhibitor of activated STAT 3
1421664_a_at	1.20824	up	1.45636	up	2.13505	down	Styx	serine/threonine/tyrosine interaction protein
1421691_at	1.04262	down	2.46607	up	1.88262	up	Krtap16-7	keratin associated protein 16-7
1421835_at	1.21885	up	1.45412	down	2.54918	down	Mtap7	microtubule-associated protein 7
1421883_at	1.75386	down	1.92579	up	2.599	up	Elavl2	ELAV (embryonic lethal, abnormal vision, Drosophila)-like 2 (Hu antigen B)
1421930_at	1.47035	down	1.19511	up	3.95024	up	Icos	inducible T-cell co-stimulator
1421970_a_at	3.31849	down	1.18351	up	1.92146	up	Gria2	glutamate receptor, ionotropic, AMPA2 (alpha 2)
1422155_at	1.0869	down	2.13699	down	1.00305	up	Hist2h3c2	histone cluster 2, H3c2
1422241_a_at	2.08379	down	5.83636	down	1.47163	down	Ndufa1	NADH dehydrogenase (ubiquinone) 1 alpha subcomplex, 1
1422429_at	1.15817	down	1.09708	up	2.02652	up	Rnf14	ring finger protein 14
1422447_at	1.14858	up	2.56995	up	5.39651	up	Ins1	insulin I
1422450_at	1.10495	up	5.64824	down	3.14844	down	Ctnnd1	catenin (cadherin associated protein), delta 1
1422451_at	1.01889	down	5.26	down	2.60386	down	Mrps21	mitochondrial ribosomal protein S21
1422492_at	1.17191	down	2.7518	down	3.2604	down	Cpox	coproporphyrinogen oxidase
1422506_a_at	1.4148	down	3.94244	down	1.16238	down	Cstb	cystatin B
1422521_at	1.23977	up	1.78953	down	2.96099	down	Dctn1	dynactin 1
1422538_at	1.32506	down	1.0505	down	2.26349	up	Extl2	exostoses (multiple)-like 2
1422539_at	1.1442	down	1.25023	up	2.33154	up	Extl2	exostoses (multiple)-like 2
1422546_at	2.39962	down	1.4117	down	1.00655	up	Ilf3	interleukin enhancer binding factor 3
1422563_at	2.33833	down	1.35369	down	1.837	up	Cr1l	complement component (3b/4b) receptor 1-like
1422593_at	1.07969	up	1.50117	down	2.05226	down	Ap3s1	adaptor-related protein complex 3, sigma 1 subunit
1422607_at	1.57014	down	1.67316	up	3.63369	up	Etv1	ets variant gene 1
1422621_at	1.20996	up	1.54007	down	2.06381	down	Ranbp2	RAN binding protein 2
1422646_at	1.34086	down	1.458	up	2.89621	up	Mga	MAX gene associated
1422659_at	1.16439	down	3.60725	down	2.29367	down	Camk2d	calcium/calmodulin-dependent protein kinase II, delta
1422679_s_at	2.29007	down	8.61443	down	26.7957	down	Ctr9	Ctr9, Paf1/RNA polymerase II complex component, homolog (S. cerevisiae)
1422684_a_at	1.15294	down	1.37846	up	2.58679	up	Exoc4	exocyst complex component 4
1422685_at	1.47671	down	1.2251	down	3.05926	up	Exoc4	exocyst complex component 4
1422686_s_at	1.47768	down	1.22051	down	2.08607	up	Exoc4	exocyst complex component 4
1422695_at	1.34076	down	2.1164	down	1.27281	up	Ttyh1	tweety homolog 1 (Drosophila)
1422708_at	1.56525	down	1.70081	up	3.88571	up	Pik3cg	phosphoinositide-3-kinase, catalytic, gamma polypeptide
1422731_at	1.06319	up	1.20519	up	2.06875	up	Limd1	LIM domains containing 1
1422752_at	1.23975	down	1.59915	down	2.6419	down	Polr3k	polymerase (RNA) III (DNA directed) polypeptide K
1422782_s_at	1.10615	down	1.95626	up	2.04493	up	Tlr3	toll-like receptor 3
1422830_s_at	1.2334	down	8.7855	down	2.95887	down	Drd4	dopamine receptor 4
1422869_at	1.03053	down	2.88789	up	2.01914	up	Mertk	c-mer proto-oncogene tyrosine kinase
1422879_at	1.17372	up	1.20248	up	2.30801	up	Sypl	synaptophysin-like protein
1422895_at	1.13752	down	1.21466	up	2.08787	up	Vamp4	vesicle-associated membrane protein 4
1422907_at	1.95814	down	1.36131	down	5.24743	up	Gnat2	guanine nucleotide binding protein, alpha transducing 2
1422983_at	1.49351	down	1.47972	up	2.01136	up	Itgb6	integrin beta 6
1423051_at	1.09441	down	1.79849	down	2.3499	down	Hnrnpu	heterogeneous nuclear ribonucleoprotein U
1423072_at	1.12031	down	2.53538	up	2.53594	up	6720475J19Rik	RIKEN cDNA 6720475J19 gene
1423079_a_at	1.17809	down	2.80399	down	1.97925	down	OTTMUSG00000020738 /// Tomm20	predicted gene, OTTMUSG00000020738 /// translocase of outer mitochondrial membrane 20 homolog (yeast)
1423103_at	1.05486	up	1.36095	up	2.34971	up	Rfx5	regulatory factor X, 5 (influences HLA class II expression)
1423107_at	1.28572	up	1.29771	down	2.97037	down	Ube2b	ubiquitin-conjugating enzyme E2B, RAD6 homology (S. cerevisiae)
1423108_at	1.35492	down	2.65905	down	1.12816	up	Slc25a20	solute carrier family 25 (mitochondrial carnitine/acylcarnitine translocase), member 20
1423110_at	1.11877	down	2.75437	up	2.25614	up	Col1a2	collagen, type I, alpha 2
1423149_at	1.365	down	2.61528	down	1.06201	down	Skp1a	S-phase kinase-associated protein 1A
1423167_at	1.10475	down	1.43554	down	2.05228	down	Mobkl3	MOB1, Mps One Binder kinase activator-like 3 (yeast)
1423176_at	1.12918	down	2.60528	down	3.53219	down	Tob1	transducer of ErbB-2.1
1423177_a_at	1.08121	up	2.09669	down	2.69446	down	Abi1	abl-interactor 1
1423207_at	1.70103	down	2.21675	down	1.53963	up	Tmem167	transmembrane protein 167
1423214_at	1.14747	down	1.80209	up	3.19975	up	Plxnc1	plexin C1
1423248_at	1.15522	up	1.73959	down	3.71034	down	Nktr	natural killer tumor recognition sequence
1423258_at	2.65267	down	3.26159	down	1.21188	up	Syt9	synaptotagmin IX
1423293_at	1.12972	down	2.66062	down	1.23063	down	Rpa1	replication protein A1
1423332_at	1.36315	down	1.3675	up	2.08058	up	Sdcbp	syndecan binding protein
1423399_a_at	1.21386	down	2.88826	down	1.89795	down	Yaf2	YY1 associated factor 2
1423402_at	1.05056	down	1.97526	up	2.23237	up	Creb1	cAMP responsive element binding protein 1
1423445_at	1.05849	up	2.35861	down	3.11041	down	Rock1	Rho-associated coiled-coil containing protein kinase 1
1423477_at	1.0704	down	1.4114	down	3.49009	down	Zic1	zinc finger protein of the cerebellum 1
1423494_at	1.3546	down	1.26328	up	3.3739	up	2310042E22Rik	RIKEN cDNA 2310042E22 gene
1423495_at	1.26286	down	2.54022	down	2.28046	down	Decr2	2-4-dienoyl-Coenzyme A reductase 2, peroxisomal
1423524_at	1.0356	down	2.59508	up	2.70924	up	Mastl	microtubule associated serine/threonine kinase-like
1423525_at	1.00568	up	1.22851	up	2.10691	up	Mastl	microtubule associated serine/threonine kinase-like
1423570_at	1.31722	down	2.78853	down	8.04353	down	Abcg1	ATP-binding cassette, sub-family G (WHITE), member 1
1423640_at	1.17039	up	2.9216	down	1.82585	up	Synpr	synaptoporin
1423663_at	1.24917	up	1.52365	down	2.02255	down	Flcn	folliculin
1423680_at	2.55648	down	1.23512	down	1.02559	down	Fads1	fatty acid desaturase 1
1423681_at	1.04761	up	2.41623	down	2.64664	down	1300018I05Rik	RIKEN cDNA 1300018I05 gene
1423701_at	2.14213	down	1.4681	down	1.04662	up	Coasy	Coenzyme A synthase
1423722_at	1.35886	down	2.20259	down	1.08712	up	Tmem49	transmembrane protein 49
1423727_at	1.3637	down	1.02353	down	2.11483	up	Cnih	cornichon homolog (Drosophila)
1423745_at	1.62972	down	2.20817	down	1.30164	up	Snap47	synaptosomal-associated protein, 47
1423755_at	1.40333	down	3.14371	down	2.80832	down	Zcchc8	zinc finger, CCHC domain containing 8
1423763_x_at	1.48546	down	3.66552	down	1.81506	down	ENSMUSG00000072940 /// Rps28	predicted gene, ENSMUSG00000072940 /// ribosomal protein S28
1423839_a_at	1.04427	up	2.30012	down	1.63507	down	Btf3	basic transcription factor 3
1423861_at	1.28841	down	2.90547	down	2.93394	down	Plekhf2	pleckstrin homology domain containing, family F (with FYVE domain) member 2
1423862_at	1.00881	up	2.31239	down	2.62624	down	Plekhf2	pleckstrin homology domain containing, family F (with FYVE domain) member 2
1423890_x_at	1.53288	down	1.03184	down	2.44128	up	Atp1b1	ATPase, Na+/K+ transporting, beta 1 polypeptide
1423972_at	1.31994	down	1.05192	down	2.12826	up	Etfa	electron transferring flavoprotein, alpha polypeptide
1423982_at	1.04471	up	1.25224	down	2.18977	down	Fusip1	FUS interacting protein (serine-arginine rich) 1
1423994_at	1.05268	down	2.3381	down	2.25835	down	Kif1b	kinesin family member 1B
1424001_at	2.05202	down	1.44036	down	1.15124	up	Mki67ip	Mki67 (FHA domain) interacting nucleolar phosphoprotein
1424171_a_at	1.56709	down	2.70485	down	1.07341	up	Hagh	hydroxyacyl glutathione hydrolase
1424182_at	1.04908	up	1.45838	up	2.07615	up	Acat1	acetyl-Coenzyme A acetyltransferase 1
1424199_at	1.34546	down	3.71576	down	3.60361	down	Seh1l	SEH1-like (S. cerevisiae
1424211_at	1.01858	up	1.81318	down	5.37866	down	Slc25a33	solute carrier family 25, member 33
1424215_at	1.03764	down	2.17751	down	1.05147	down	Fundc1	FUN14 domain containing 1
1424271_at	1.64062	down	1.58381	up	2.00748	up	Dclk1	doublecortin-like kinase 1
1424317_at	1.08085	up	4.06035	down	1.7649	down	Slc25a19	solute carrier family 25 (mitochondrial thiamine pyrophosphate carrier), member 19
1424323_at	1.06958	up	1.84869	down	2.19942	down	Noc2l	nucleolar complex associated 2 homolog (S. cerevisiae)
1424358_at	1.39265	down	1.21779	up	2.24908	up	Ube2e2	ubiquitin-conjugating enzyme E2E 2 (UBC4/5 homolog, yeast)
1424392_at	1.37058	down	1.02599	up	2.43586	up	Adhfe1	alcohol dehydrogenase, iron containing, 1
1424393_s_at	1.56593	down	1.95716	up	3.18702	up	Adhfe1	alcohol dehydrogenase, iron containing, 1
1424396_a_at	1.15622	down	2.93485	down	1.41158	down	Asrgl1	asparaginase like 1
1424403_a_at	1.34448	down	1.2158	up	2.01613	up	Rufy3	RUN and FYVE domain containing 3
1424412_at	1.58401	down	1.09259	up	2.16161	up	Ogfrl1	opioid growth factor receptor-like 1
1424431_at	1.00802	down	2.26822	down	2.48589	down	Csgalnact2	chondroitin sulfate N-acetylgalactosaminyltransferase 2
1424442_a_at	1.75122	down	2.73793	up	2.21645	up	Pja2	praja 2, RING-H2 motif containing
1424458_at	1.18371	up	1.84021	down	2.66984	down	Kdm4c	lysine (K)-specific demethylase 4C
1424485_at	1.06848	up	2.40992	up	2.59461	up	Angptl3	angiopoietin-like 3
1424521_at	1.12078	up	1.32752	down	2.56576	down	Zfand2b	zinc finger, AN1 type domain 2B
1424530_at	1.09587	up	2.33266	down	3.13767	down	Sec14l2	SEC14-like 2 (S. cerevisiae)
1424576_s_at	1.18868	down	2.90468	up	2.4006	up	Cyp2c44	cytochrome P450, family 2, subfamily c, polypeptide 44
1424605_at	1.20289	down	1.18336	up	2.74299	up	Pcsk5	proprotein convertase subtilisin/kexin type 5
1424628_a_at	1.21699	down	2.64023	down	1.2087	down	Ndufv3	NADH dehydrogenase (ubiquinone) flavoprotein 3
1424646_at	1.14005	up	2.68578	down	1.79272	down	Uckl1	uridine-cytidine kinase 1-like 1
1424650_at	1.29477	down	2.51707	down	4.91294	down	Pdia5	protein disulfide isomerase associated 5
1424659_at	1.49112	down	1.29632	down	2.46426	up	Slit2	slit homolog 2 (Drosophila)
1424665_at	1.218	up	2.05616	down	2.2109	down	Gpatch8	G patch domain containing 8
1424666_at	1.3693	up	1.77362	down	2.31079	down	Gpatch8	G patch domain containing 8
1424672_at	1.13513	down	2.63129	down	2.19989	down	Dmxl1	Dmx-like 1
1424679_at	1.07166	up	2.88676	down	3.29244	down	Mab21l1	mab-21-like 1 (C. elegans)
1424692_at	1.56713	up	1.47487	down	2.95243	down	2810055F11Rik	RIKEN cDNA 2810055F11 gene
1424698_s_at	2.01279	down	1.46246	down	1.69804	up	Gca	grancalcin
1424699_at	1.47025	up	1.03308	up	3.09215	up	Ccdc136	coiled-coil domain containing 136
1424712_at	1.26086	down	3.60879	down	3.28526	down	Ahctf1	AT hook containing transcription factor 1
1424727_at	1.02314	up	1.4899	up	3.07162	up	Ccr5	chemokine (C-C motif) receptor 5
1424784_at	2.14884	up	1.07294	up	1.01194	up	OTTMUSG00000010657	predicted gene, OTTMUSG00000010657
1424800_at	1.70454	up	1.19757	up	2.37987	down	Enah	enabled homolog (Drosophila)
1424820_a_at	1.02015	up	2.3042	down	1.04147	up	LOC100046168 /// Ndfip1	similar to Nedd4 WW domain-binding protein 5 /// Nedd4 family interacting protein 1
1424852_at	1.15139	up	1.22543	down	3.02931	down	Mef2c	myocyte enhancer factor 2C
1424863_a_at	1.06994	up	1.30079	up	2.26058	down	Hipk2	homeodomain interacting protein kinase 2
1424881_at	1.26962	down	1.81281	up	2.21687	up	Trib1	tribbles homolog 1 (Drosophila)
1424886_at	2.32268	down	1.77709	down	1.41915	up	Ptprd	protein tyrosine phosphatase, receptor type, D
1424895_at	1.10384	down	9.09323	down	4.13105	down	Gpsm2	G-protein signalling modulator 2 (AGS3-like, C. elegans)
1424898_at	1.1599	down	3.20068	up	2.43765	up	Slc10a1	solute carrier family 10 (sodium/bile acid cotransporter family), member 1
1424922_a_at	1.35294	down	3.65356	down	7.74786	down	Brd4	bromodomain containing 4
1424986_s_at	1.76354	down	2.39161	up	3.05856	up	Fbxw7	F-box and WD-40 domain protein 7
1425030_at	1.32301	down	1.00578	down	2.21842	up	Zfp622	zinc finger protein 622
1425039_at	1.04027	up	1.02745	up	2.26055	up	Itgbl1	integrin, beta-like 1
1425042_s_at	1.21243	down	2.22908	down	1.02616	down	Pelp1	proline, glutamic acid and leucine rich protein 1
1425043_s_at	1.41691	down	4.94194	down	1.71239	down	0610037D15Rik	RIKEN cDNA 0610037D15 gene
1425070_at	1.10427	down	1.45107	up	3.16029	up	Ntrk3	neurotrophic tyrosine kinase, receptor, type 3
1425071_s_at	1.06146	down	1.39864	up	2.87186	up	Ntrk3	neurotrophic tyrosine kinase, receptor, type 3
1425087_at	1.5954	up	1.44095	down	3.16324	down	2310003F16Rik	RIKEN cDNA 2310003F16 gene
1425138_at	1.06945	down	4.57876	down	3.04116	down	Guca1b	guanylate cyclase activator 1B
1425142_a_at	1.51935	up	2.11183	down	4.82831	down	Hnrnpd	heterogeneous nuclear ribonucleoprotein D
1425158_at	1.08994	down	2.2428	up	2.79456	up	Tbx20	T-box 20
1425168_at	1.33288	up	2.53869	down	3.44057	down	Gngt1	guanine nucleotide binding protein (G protein), gamma transducing activity polypeptide 1
1425220_x_at	1.40507	down	2.43126	up	1.98937	up	LOC100038935	hypothetical protein LOC100038935
1425222_x_at	1.26564	up	1.01329	up	7.24358	down	D630002G06Rik	RIKEN cDNA D630002G06 gene
1425288_at	1.15505	up	1.4439	down	2.60758	down	Samd11	sterile alpha motif domain containing 11
1425325_at	2.13743	down	1.63913	up	1.92894	up	Ms4a4b	membrane-spanning 4-domains, subfamily A, member 4B
1425350_a_at	1.05264	down	2.22251	down	2.16157	down	Myef2	myelin basic protein expression factor 2, repressor
1425371_at	1.51162	up	1.04893	down	2.07277	down	Polb	polymerase (DNA directed), beta
1425408_a_at	1.02027	up	8.38175	down	8.42891	down	2610034M16Rik	RIKEN cDNA 2610034M16 gene
1425494_s_at	1.3666	down	2.23881	down	1.14486	up	Bmpr1a	bone morphogenetic protein receptor, type 1A
1425516_at	1.03981	up	2.90105	down	2.3128	down	Ogt	O-linked N-acetylglucosamine (GlcNAc) transferase (UDP-N-acetylglucosamine:polypeptide-N-acetylglucosaminyl transferase)
1425517_s_at	1.00129	up	3.56794	down	2.65327	down	Ogt	O-linked N-acetylglucosamine (GlcNAc) transferase (UDP-N-acetylglucosamine:polypeptide-N-acetylglucosaminyl transferase)
1425542_a_at	1.10294	down	1.29891	up	2.6813	up	Ppp2r5c	protein phosphatase 2, regulatory subunit B (B56), gamma isoform
1425563_s_at	1.2001	down	2.4948	up	1.88599	up	Pcdh10	protocadherin 10
1425575_at	1.6463	down	2.07329	up	1.04139	down	Epha3	Eph receptor A3
1425642_at	1.48833	up	1.92986	down	3.4727	down	Cep290	centrosomal protein 290
1425673_at	1.56588	down	2.91998	up	2.59142	up	Lpp	LIM domain containing preferred translocation partner in lipoma
1425680_a_at	1.25259	down	4.2789	down	2.42557	down	Btrc	beta-transducin repeat containing protein
1425754_a_at	1.11634	down	1.49747	up	2.06501	up	Btn1a1	butyrophilin, subfamily 1, member A1
1425809_at	1.02821	down	1.15491	up	2.50366	down	Fabp4	fatty acid binding protein 4, adipocyte
1425845_a_at	1.63677	down	1.95367	up	2.35033	up	Shoc2	soc-2 (suppressor of clear) homolog (C. elegans)
1425852_at	1.34287	down	1.47804	up	2.60019	up	A230107C01Rik	RIKEN cDNA A230107C01 gene
1425853_s_at	1.03697	down	2.60781	up	2.56654	up	Prlr	prolactin receptor
1425880_x_at	1.58445	down	2.89761	up	2.32402	up	Zfp352	zinc finger protein 352
1425906_a_at	1.1312	down	2.0212	up	1.19241	up	Sema3e	sema domain, immunoglobulin domain (Ig), short basic domain, secreted, (semaphorin) 3E
1425973_at	1.07236	down	2.52513	up	2.71768	up	Lyst	lysosomal trafficking regulator
1426059_at	1.45893	down	5.22033	down	8.26442	down	Gckr	glucokinase regulatory protein
1426137_at	1.36059	down	2.18694	up	1.2396	down	Rex2	reduced expression 2
1426138_a_at	1.0624	up	1.75876	down	2.31968	down	Ube2j2	ubiquitin-conjugating enzyme E2, J2 homolog (yeast)
1426208_x_at	1.15441	up	1.75205	down	2.23134	down	Plagl1	pleiomorphic adenoma gene-like 1
1426218_at	1.4893	up	1.36483	down	2.95992	down	Glcci1	glucocorticoid induced transcript 1
1426223_at	1.02971	down	3.00843	down	6.74744	down	Ttc39c	tetratricopeptide repeat domain 39C
1426246_at	1.39928	down	1.61258	up	3.06466	up	Pros1	protein S (alpha)
1426261_s_at	1.03633	down	1.57848	up	2.46575	up	Ugt1a1 /// Ugt1a10 /// Ugt1a2 /// Ugt1a5 /// Ugt1a6a /// Ugt1a6b /// Ugt1a7c /// Ugt1a9	UDP glucuronosyltransferase 1 family, polypeptide A1 /// UDP glycosyltransferase 1 family, polypeptide A10 /// UDP glucuronosyltransferase 1 family, polypeptide A2 /// UDP glucuronosyltransferase 1 family, polypeptide A5 /// UDP glucuronosyltransferase 1 family, polypeptide A6A /// UDP glucuronosyltransferase 1 family, polypeptide A6B /// UDP glucuronosyltransferase 1 family, polypeptide A7C /// …
1426279_at	1.32336	up	1.06434	down	2.53863	down	5830415L20Rik	RIKEN cDNA 5830415L20 gene
1426286_at	1.29609	down	1.97288	up	2.35141	up	Noc3l	nucleolar complex associated 3 homolog (S. cerevisiae)
1426288_at	1.19759	up	2.255	down	4.15342	down	Lrp4	low density lipoprotein receptor-related protein 4
1426301_at	1.55687	down	2.38762	up	2.43032	up	Alcam	activated leukocyte cell adhesion molecule
1426311_s_at	1.10472	down	2.54489	down	1.67339	down	Zdhhc5	zinc finger, DHHC domain containing 5
1426349_s_at	1.06575	down	2.42347	down	1.60907	down	Tmpo	thymopoietin
1426352_s_at	1.18734	up	1.86311	down	3.30008	down	Tial1	Tia1 cytotoxic granule-associated RNA binding protein-like 1
1426366_at	1.04684	down	2.43008	up	1.1643	up	Eif2c2	eukaryotic translation initiation factor 2C, 2
1426369_at	1.1193	up	1.94795	down	3.02167	down	Far1	fatty acyl CoA reductase 1
1426376_at	1.08497	down	1.45019	up	2.5267	up	Reep5	receptor accessory protein 5
1426382_at	1.08632	up	1.31662	down	2.89051	down	Ppm1b	protein phosphatase 1B, magnesium dependent, beta isoform
1426460_a_at	1.1176	down	1.48073	up	3.81868	up	Ugp2	UDP-glucose pyrophosphorylase 2
1426469_a_at	1.24793	up	1.29961	down	2.13496	down	Tbp	TATA box binding protein
1426476_at	1.34216	down	2.80389	down	3.54431	down	Rasa1	RAS p21 protein activator 1
1426519_at	1.34434	down	2.23486	up	2.4159	up	P4ha1	procollagen-proline, 2-oxoglutarate 4-dioxygenase (proline 4-hydroxylase), alpha 1 polypeptide
1426558_x_at	2.10746	down	1.61744	up	2.07579	up	0610010B08Rik /// LOC627901 /// OTTMUSG00000016219	RIKEN cDNA 0610010B08 gene /// similar to zinc finger protein 14 /// predicted gene, OTTMUSG00000016219
1426570_a_at	1.203	up	2.27596	up	1.32777	down	Frk	fyn-related kinase
1426583_at	1.10695	up	2.88125	down	2.12068	down	Atf2	activating transcription factor 2
1426604_at	2.47443	up	1.02571	up	1.06824	up	Rnasel	ribonuclease L (2', 5'-oligoisoadenylate synthetase-dependent)
1426684_at	1.28384	up	2.2316	down	2.51271	down	Cnot6	CCR4-NOT transcription complex, subunit 6
1426701_at	1.03156	up	2.67774	down	2.37434	down	Fam160a2	family with sequence similarity 160, member A2
1426709_a_at	1.43221	up	1.34965	down	2.69406	down	Usp33	ubiquitin specific peptidase 33
1426728_x_at	1.59539	down	3.5143	down	1.05313	down	Ptdss2	phosphatidylserine synthase 2
1426749_at	1.5055	down	1.46644	down	3.50762	up	Prmt3	protein arginine N-methyltransferase 3
1426773_at	1.18426	up	1.26473	down	2.07582	down	Mfn1	mitofusin 1
1426782_at	2.95205	down	1.59734	down	1.04807	up	Gpr125	G protein-coupled receptor 125
1426803_at	1.08409	down	1.82469	down	2.0174	down	Rbm26	RNA binding motif protein 26
1426807_at	1.29447	up	1.15813	down	3.18199	down	Lta4h	Mus musculus, clone IMAGE:5009780, mRNA
1426836_s_at	1.05106	down	1.65995	down	2.19557	down	Metap1	methionyl aminopeptidase 1
1426844_a_at	1.30866	down	2.60133	down	1.52751	down	Pdcd2l	programmed cell death 2-like
1426850_a_at	1.48869	down	1.14435	down	2.00328	up	Map2k6	mitogen-activated protein kinase kinase 6
1426900_at	1.38341	up	1.18472	up	2.13781	down	Jmjd1c	jumonji domain containing 1C
1426906_at	1.09447	up	1.03319	up	2.13294	down	Ifi203	interferon activated gene 203
1426990_at	1.11435	down	2.24828	up	1.2343	down	Cubn	cubilin (intrinsic factor-cobalamin receptor)
1427003_at	1.22536	down	1.82557	up	3.43773	up	Ppp2r5c	protein phosphatase 2, regulatory subunit B (B56), gamma isoform
1427036_a_at	1.27864	up	1.96413	down	2.82509	down	Eif4g1	eukaryotic translation initiation factor 4, gamma 1
1427060_at	1.34303	down	2.1468	down	1.07979	up	Mapk3	mitogen-activated protein kinase 3
1427062_at	1.18883	down	2.15361	up	1.60066	up	Rbbp8	retinoblastoma binding protein 8
1427074_at	1.07861	up	2.44266	down	4.17507	down	Pcmtd2	protein-L-isoaspartate (D-aspartate) O-methyltransferase domain containing 2
1427075_s_at	1.14658	up	1.70177	down	2.6576	down	Pcmtd2	protein-L-isoaspartate (D-aspartate) O-methyltransferase domain containing 2
1427079_at	1.32308	up	1.97222	down	4.06444	down	Mapre3	microtubule-associated protein, RP/EB family, member 3
1427102_at	1.2252	up	4.04941	up	3.52605	up	Slfn4	schlafen 4
1427134_at	1.24894	up	1.05284	down	3.11423	down	Sfrs12	splicing factor, arginine/serine-rich 12
1427153_at	3.13353	down	1.21222	up	1.08709	up	Bckdhb	branched chain ketoacid dehydrogenase E1, beta polypeptide
1427177_at	1.04019	down	1.76638	down	2.61921	down	Fyco1	FYVE and coiled-coil domain containing 1
1427256_at	1.6174	down	1.43309	up	2.10534	up	Vcan	versican
1427289_at	1.03726	up	1.54361	down	2.09284	down	Ddhd1	DDHD domain containing 1
1427296_at	1.01675	down	1.71383	down	2.24091	down	Fam120a	family with sequence similarity 120, member A
1427334_s_at	1.44886	down	2.58815	up	2.20735	up	2810474O19Rik	RIKEN cDNA 2810474O19 gene
1427338_at	1.12452	up	4.90692	down	4.7725	down	Crocc	ciliary rootlet coiled-coil, rootletin
1427359_at	1.51247	down	1.6814	up	3.16083	up	Jhdm1d	jumonji C domain-containing histone demethylase 1 homolog D (S. cerevisiae)
1427388_at	1.04029	up	2.47325	down	1.19458	up	Lrrc2	leucine rich repeat containing 2
1427467_a_at	1.15735	up	1.77995	down	3.56986	down	Rpgr /// Srpx	retinitis pigmentosa GTPase regulator /// sushi-repeat-containing protein
1427469_at	1.07206	up	1.32834	down	3.48995	down	Helz	helicase with zinc finger domain
1427504_s_at	1.10085	down	1.85046	down	2.58166	down	Sfrs2	splicing factor, arginine/serine-rich 2 (SC-35)
1427513_at	1.0457	down	1.79071	up	2.35219	up	BC024137	cDNA sequence BC024137
1427553_at	1.51911	down	1.22206	up	2.50523	up	ENSMUSG00000058380	predicted gene, ENSMUSG00000058380
1427559_a_at	2.18321	down	1.49381	up	2.09866	up	Atf2	activating transcription factor 2
1427564_at	1.25738	down	2.65386	up	1.12345	up	Diap2	diaphanous homolog 2 (Drosophila)
1427568_a_at	1.09124	down	2.24622	down	1.17477	down	Ift80	intraflagellar transport 80 homolog (Chlamydomonas)
1427592_at	1.41351	down	3.50773	up	4.62534	up	Pcdh7	protocadherin 7
1427595_at	1.32187	down	1.74024	up	2.22264	up	Acaca /// EG382567	acetyl-Coenzyme A carboxylase alpha /// predicted gene, EG382567
1427598_at	1.04272	down	3.6624	up	3.10553	up	Snord116	small nucleolar RNA, C/D box 116 cluster
1427633_a_at	1.09928	down	2.04445	up	2.86863	up	Pappa	pregnancy-associated plasma protein A
1427634_at	1.12939	down	1.02371	down	2.14834	up	Kcnh7	potassium voltage-gated channel, subfamily H (eag-related), member 7
1427796_at	1.06093	down	2.16685	up	1.81576	up	Zfp133	zinc finger protein 133
1427859_at	1.02174	up	1.23576	up	2.01423	up	Igk-V19-14	Anti-DNA immunoglobulin light chain IgG, antibody 423p.176
1427895_at	1.30541	down	2.79671	down	1.17234	down	2310004N24Rik	RIKEN cDNA 2310004N24 gene
1427902_at	1.39964	up	1.87368	down	4.26419	down	LOC100046744 /// Srrm2	similar to Serine/arginine repetitive matrix protein 2 /// serine/arginine repetitive matrix 2
1427933_at	1.0563	up	1.83279	down	2.48131	down	Vps33b	vacuolar protein sorting 33B (yeast)
1427955_a_at	1.42695	down	2.05863	down	1.19067	up	Deb1	differentially expressed in B16F10 1
1427958_at	1.13881	down	1.32538	up	2.10538	up	Abhd10	abhydrolase domain containing 10
1427972_at	1.29256	down	1.96195	up	2.08694	up	Cdc73	cell division cycle 73, Paf1/RNA polymerase II complex component, homolog (S. cerevisiae)
1427982_s_at	1.22275	down	3.25822	down	4.79317	down	Syne2	synaptic nuclear envelope 2
1428055_at	1.31565	down	2.89985	up	1.29042	up	Rian	MRNA, MBII-343 snoRNA
1428092_at	1.18489	down	4.57557	up	2.60746	up	Cdc5l	cell division cycle 5-like (S. pombe)
1428125_at	1.03898	down	2.03886	down	1.95801	down	ENSMUSG00000074747	predicted gene, ENSMUSG00000074747
1428140_at	1.0245	down	1.11983	up	2.71783	up	Oxct1	3-oxoacid CoA transferase 1
1428171_at	1.02657	up	2.22995	down	3.08273	down	Prpf39	PRP39 pre-mRNA processing factor 39 homolog (yeast)
1428197_at	2.05174	down	1.18777	down	1.01789	up	Tspan9	tetraspanin 9
1428230_at	1.09568	down	1.64423	up	3.31823	up	Prkd3	protein kinase D3
1428311_at	1.03017	up	1.39187	up	2.40821	up	Ccdc6	coiled-coil domain containing 6
1428320_at	1.12231	down	3.33149	down	6.43911	down	Kdm3b	KDM3B lysine (K)-specific demethylase 3B
1428368_at	2.51092	up	1.08997	down	1.0197	up	Arhgap21	Rho GTPase activating protein 21
1428464_at	1.36477	down	3.58351	down	2.16659	down	Ndufa3	NADH dehydrogenase (ubiquinone) 1 alpha subcomplex, 3
1428526_at	2.31907	down	2.45941	down	1.06419	down	Lsmd1	LSM domain containing 1
1428554_a_at	1.35123	down	2.13435	down	1.10027	up	1810035L17Rik	RIKEN cDNA 1810035L17 gene
1428707_at	1.42235	down	2.45663	down	1.28069	down	Ptms	parathymosin
1428708_x_at	1.44394	down	2.48534	down	1.15322	down	Ptms	parathymosin
1428908_at	1.17277	up	1.73713	down	2.31768	down	Rbm25	RNA binding motif protein 25
1428982_at	1.33771	up	1.40661	down	2.28657	down	Atad2b	ATPase family, AAA domain containing 2B
1429040_at	1.12376	down	2.26079	up	1.32751	up	6820431F20Rik	RIKEN cDNA 6820431F20 gene
1429208_at	1.04231	up	1.45598	up	2.88328	down	5730408K05Rik	RIKEN cDNA 5730408K05 gene
1429222_at	1.15825	up	1.09546	down	2.3919	down	Pus3	pseudouridine synthase 3
1429411_a_at	1.00949	down	1.5178	down	2.27248	down	Eny2	enhancer of yellow 2 homolog (Drosophila)
1429427_s_at	2.39441	up	1.03918	down	1.26199	down	Tcf7l2	transcription factor 7-like 2, T-cell specific, HMG-box
1429490_at	1.08327	up	2.51574	down	1.96982	down	Rif1	Rap1 interacting factor 1 homolog (yeast)
1429491_s_at	1.09538	up	1.5365	down	2.01579	down	Rif1	Rap1 interacting factor 1 homolog (yeast)
1429497_s_at	1.21781	down	2.51793	down	1.03044	down	Snx6	sorting nexin 6
1429616_at	1.49827	down	1.33924	up	2.15084	up	Zfp91	zinc finger protein 91
1429623_at	1.05279	down	1.30696	down	2.23657	down	Zfp644	zinc finger protein 644
1429708_at	1.4353	down	5.35243	down	1.91676	down	Ndufa11	NADH dehydrogenase (ubiquinone) 1 alpha subcomplex 11
1430128_a_at	1.07084	down	2.53063	down	2.5109	down	Reep6	receptor accessory protein 6
1430391_a_at	1.17976	down	1.54314	up	2.94059	up	St8sia4	ST8 alpha-N-acetyl-neuraminide alpha-2,8-sialyltransferase 4
1430700_a_at	3.28775	down	5.93868	down	13.2734	down	Pla2g7	phospholipase A2, group VII (platelet-activating factor acetylhydrolase, plasma)
1430708_a_at	1.054	up	1.4331	up	2.18855	up	Usp45	ubiquitin specific petidase 45
1430713_s_at	1.36619	down	3.27113	down	1.7014	down	Ndufa13	NADH dehydrogenase (ubiquinone) 1 alpha subcomplex, 13
1430982_at	1.18309	up	1.33467	down	2.40734	down	LOC100048559 /// Sfrs1	similar to splicing factor, arginine/serine-rich 1 (splicing factor 2, alternate splicing factor) /// splicing factor, arginine/serine-rich 1 (ASF/SF2)
1431032_at	2.86023	up	1.02801	down	2.07384	down	Agl	amylo-1,6-glucosidase, 4-alpha-glucanotransferase
1431162_a_at	1.17554	down	2.37054	up	1.0966	up	Enah	enabled homolog (Drosophila)
1431177_a_at	1.98838	down	4.68857	down	3.48401	down	OTTMUSG00000022086 /// Rpl10a	predicted gene, OTTMUSG00000022086 /// ribosomal protein L10A
1431357_a_at	1.79011	up	1.3457	up	3.03647	down	Rpgrip1	retinitis pigmentosa GTPase regulator interacting protein 1
1431655_a_at	1.41412	down	1.21083	up	2.87532	up	Agk	acylglycerol kinase
1431777_a_at	1.03559	down	1.39722	down	2.08029	up	Hmgn3	high mobility group nucleosomal binding domain 3
1431901_a_at	1.0936	down	4.73111	down	7.41955	down	Pfkfb2	6-phosphofructo-2-kinase/fructose-2,6-biphosphatase 2
1431960_at	1.20031	up	2.08814	up	8.43292	down	Wwox	WW domain-containing oxidoreductase
1432007_s_at	1.28059	up	1.01806	up	2.1821	down	Ap2a2	adaptor protein complex AP-2, alpha 2 subunit
1432130_a_at	1.06846	down	1.36841	down	2.96444	down	Ttc14	tetratricopeptide repeat domain 14
1432263_a_at	1.47483	down	1.05973	down	2.01639	up	Cox7a2l	cytochrome c oxidase subunit VIIa polypeptide 2-like
1432270_a_at	1.26082	down	2.14884	down	1.83136	down	Chmp5	chromatin modifying protein 5
1433429_at	1.09131	down	2.10951	down	2.68809	down	Pigs	phosphatidylinositol glycan anchor biosynthesis, class S
1433439_at	1.02278	down	2.19749	down	3.24811	down	Cpne1	copine I
1433450_at	1.20767	down	1.80535	down	2.18777	down	Cdk5r1	cyclin-dependent kinase 5, regulatory subunit 1 (p35)
1433460_at	1.03795	down	2.80456	down	3.63307	down	Ttc7b	tetratricopeptide repeat domain 7B
1433474_at	1.00175	down	2.35444	down	1.25742	down	Edil3	EGF-like repeats and discoidin I-like domains 3
1433478_at	1.01911	down	1.11002	down	3.83416	down	Parl	presenilin associated, rhomboid-like
1433489_s_at	1.07766	down	1.82089	up	2.30741	up	Fgfr2	fibroblast growth factor receptor 2
1433497_at	2.26135	down	1.35855	down	1.20341	down	Aqr	aquarius
1433508_at	1.03393	down	1.42845	up	3.70716	up	Klf6	Kruppel-like factor 6
1433519_at	1.23613	down	2.28439	down	2.5172	down	Nucks1	nuclear casein kinase and cyclin-dependent kinase substrate 1
1433558_at	1.63505	down	1.69541	down	2.05944	up	Dab2ip	disabled homolog 2 (Drosophila) interacting protein
1433568_at	1.60321	up	1.30588	down	2.00152	down	Papd4	PAP associated domain containing 4
1433603_at	1.14521	down	2.3055	down	1.15598	down	Ndufs6	NADH dehydrogenase (ubiquinone) Fe-S protein 6
1433604_x_at	1.34117	up	1.84117	down	4.43811	down	Aldoa	aldolase A, fructose-bisphosphate
1433640_at	1.00276	down	2.12301	down	3.60128	down	Fubp1	far upstream element (FUSE) binding protein 1
1433658_x_at	1.17361	up	2.79614	down	3.25122	down	Pcbp4	poly(rC) binding protein 4
1433671_at	1.32329	down	1.539	up	2.45531	up	A130022J15Rik	RIKEN cDNA A130022J15 gene
1433684_at	2.32671	down	1.12506	down	1.07059	down	Chmp6	chromatin modifying protein 6
1433721_x_at	1.53646	down	2.22371	down	1.29498	up	Rps21	ribosomal protein S21
1433757_a_at	1.41794	up	1.04182	down	4.33831	down	Nisch	nischarin
1433783_at	1.0432	down	2.68763	up	1.45517	up	Ldb3	LIM domain binding 3
1433784_at	1.23177	up	2.28258	down	4.12893	down	9030612M13Rik	RIKEN cDNA 9030612M13 gene
1433786_x_at	1.18862	down	2.87148	down	1.11519	down	Serf2	small EDRK-rich factor 2
1433842_at	1.0293	up	2.24813	down	1.1809	up	Lrrfip1	leucine rich repeat (in FLII) interacting protein 1
1433859_at	1.45335	down	1.07539	up	2.8537	up	Ino80c	INO80 complex subunit C
1433860_at	1.10446	down	2.38854	down	2.48821	down	6030458C11Rik	RIKEN cDNA 6030458C11 gene
1433913_at	1.324	down	1.01009	down	2.48662	up	C80913	expressed sequence C80913
1433966_x_at	2.58154	down	1.00811	up	5.69441	up	Asns	asparagine synthetase
1434005_at	1.54578	down	1.83787	up	2.05389	up	Rbms1	RNA binding motif, single stranded interacting protein 1
1434062_at	1.14111	up	1.31569	down	2.40635	down	Rabgap1l	RAB GTPase activating protein 1-like
1434109_at	1.27564	up	1.43724	down	2.98416	down	Sh3bgrl2	SH3 domain binding glutamic acid-rich protein like 2
1434250_at	1.28258	down	2.58081	down	1.1071	down	Pak2	p21 (CDKN1A)-activated kinase 2
1434261_at	1.13517	up	1.41737	down	2.63815	down	Sipa1l2	signal-induced proliferation-associated 1 like 2
1434390_at	1.34446	up	1.16046	down	2.63246	down	LOC100270747	hypothetical LOC100270747
1434435_s_at	1.19444	down	3.94848	down	1.71377	down	Cox17	cytochrome c oxidase, subunit XVII assembly protein homolog (yeast)
1434465_x_at	1.04333	up	2.08221	up	1.19216	up	Vldlr	very low density lipoprotein receptor
1434472_at	2.41378	down	1.96734	down	1.57626	up	Dusp3	dual specificity phosphatase 3 (vaccinia virus phosphatase VH1-related)
1434486_x_at	1.30114	down	1.20031	up	2.20739	up	Ugp2	UDP-glucose pyrophosphorylase 2
1434500_at	1.19784	down	2.27008	down	2.8434	up	Ttyh2	tweety homolog 2 (Drosophila)
1434549_at	1.0171	up	1.39325	down	2.5902	down	Rab11a	RAB11a, member RAS oncogene family
1434560_at	1.01822	up	4.41413	down	4.01336	down	Wdtc1	WD and tetratricopeptide repeats 1
1434644_at	1.04857	down	2.43326	up	2.3515	up	Tbl1x	transducin (beta)-like 1 X-linked
1434777_at	3.2495	down	1.01349	down	1.02695	up	Mycl1	v-myc myelocytomatosis viral oncogene homolog 1, lung carcinoma derived (avian)
1434799_x_at	1.05196	down	2.25648	down	3.46005	down	Aldoa	aldolase A, fructose-bisphosphate
1434820_s_at	1.3073	down	1.0293	up	4.33131	up	Pkig	protein kinase inhibitor, gamma
1434875_a_at	1.24836	up	1.24351	up	2.71831	up	Hmgn3	high mobility group nucleosomal binding domain 3
1434882_at	1.17802	up	1.91958	down	3.75107	down	Mtdh	metadherin
1434897_a_at	1.34326	down	2.37888	down	1.0074	down	Slc25a4	solute carrier family 25 (mitochondrial carrier, adenine nucleotide translocator), member 4
1434899_s_at	1.1114	up	1.95439	down	2.37846	down	Tnrc6a	trinucleotide repeat containing 6a
1434935_at	1.15265	up	1.44836	down	2.20748	down	Aak1	AP2 associated kinase 1
1435006_s_at	1.11843	down	2.75368	down	2.32892	down	Abcb7	ATP-binding cassette, sub-family B (MDR/TAP), member 7
1435011_x_at	1.78346	down	1.87766	down	2.07958	up	Akr1a4	aldo-keto reductase family 1, member A4 (aldehyde reductase)
1435064_a_at	1.77264	down	2.74946	down	1.87906	up	Tmem27	transmembrane protein 27
1435113_x_at	1.19011	down	1.26013	up	2.57687	up	Stmn3	stathmin-like 3
1435152_at	1.20467	up	1.54635	down	2.14293	down	Leng8	leukocyte receptor cluster (LRC) member 8
1435174_at	1.16805	down	1.42232	down	2.59388	down	LOC100045795 /// Rsbn1	similar to mKIAA3002 protein /// rosbin, round spermatid basic protein 1
1435228_at	1.03496	up	1.51622	up	2.27497	up	BC023829 /// LOC100045774	cDNA sequence BC023829 /// similar to family with sequence similarity 11, member A
1435240_at	1.29567	up	1.30535	down	2.73957	down	Baz2b	bromodomain adjacent to zinc finger domain, 2B
1435252_at	1.14447	down	1.01168	down	2.39417	up	B3galt6	UDP-Gal:betaGal beta 1,3-galactosyltransferase, polypeptide 6
1435323_a_at	1.40762	down	1.2264	down	4.50412	up	Mboat1	membrane bound O-acyltransferase domain containing 1
1435347_at	1.32273	down	1.12291	up	3.33379	up	Stau1	staufen (RNA binding protein) homolog 1 (Drosophila)
1435383_x_at	1.65192	down	1.6897	down	5.14433	up	Ndn	necdin
1435395_s_at	1.19761	down	3.11171	down	1.76512	down	Atp5j2	ATP synthase, H+ transporting, mitochondrial F0 complex, subunit f, isoform 2
1435405_at	1.33173	up	1.17277	down	2.353	down	Setd4	SET domain containing 4
1435522_a_at	1.49028	down	4.11016	down	1.57164	down	2310016E02Rik	RIKEN cDNA 2310016E02 gene
1435639_at	1.0942	down	1.37513	up	2.49186	down	2610528A11Rik	RIKEN cDNA 2610528A11 gene
1435659_a_at	1.29623	down	6.9492	down	3.98104	down	Tpi1	triosephosphate isomerase 1
1435660_at	1.21291	down	2.58222	up	4.2439	up	LOC664787	similar to Sp110 nuclear body protein
1435732_x_at	1.2592	down	3.02448	down	1.33861	down	Atp6v0c	ATPase, H+ transporting, lysosomal V0 subunit C
1435830_a_at	1.072	down	2.59469	up	2.78361	up	5430435G22Rik	RIKEN cDNA 5430435G22 gene
1435843_x_at	1.09909	down	2.16088	down	1.77633	down	Mrps9	mitochondrial ribosomal protein S9
1435857_s_at	3.64239	down	2.12158	down	1.04315	up	Aplp1	amyloid beta (A4) precursor-like protein 1
1435882_at	1.13234	up	1.98976	down	3.67936	down	Ubap2l	ubiquitin associated protein 2-like
1435951_at	1.05924	down	1.011	down	2.1226	up	Grip1	glutamate receptor interacting protein 1
1435964_a_at	1.09961	up	1.21371	down	4.75193	down	Taok3	TAO kinase 3
1435981_at	1.17123	down	1.21309	down	3.70468	up	Nav2	neuron navigator 2
1436162_at	1.24729	up	1.49433	down	4.13489	down	C730048C13Rik	RIKEN cDNA C730048C13 gene
1436165_at	1.79012	up	1.1437	up	2.16029	down	Luc7l2	LUC7-like 2 (S. cerevisiae)
1436292_a_at	1.12836	down	2.63565	down	2.48665	down	Oaz1	ornithine decarboxylase antizyme 1
1436297_a_at	1.22957	down	4.97242	down	3.52713	down	Grina	glutamate receptor, ionotropic, N-methyl D-aspartate-associated protein 1 (glutamate binding)
1436388_a_at	2.08309	down	1.32804	down	1.78776	up	3830406C13Rik	RIKEN cDNA 3830406C13 gene
1436393_a_at	1.22419	down	2.23663	up	1.89453	up	Trim37	tripartite motif-containing 37
1436394_at	2.00844	down	1.12043	down	1.07857	up	Trim37	tripartite motif-containing 37
1436462_at	2.13022	down	2.87575	up	3.05658	up	3100002L24Rik /// OTTMUSG00000016327	RIKEN cDNA 3100002L24 gene /// predicted gene, OTTMUSG00000016327
1436616_at	1.07001	up	2.16525	down	1.74287	down	Inpp4a	inositol polyphosphate-4-phosphatase, type I
1436699_x_at	1.27315	down	2.84354	down	2.05339	down	LOC100048449 /// Rpl18	similar to ribosomal protein L18 /// ribosomal protein L18
1436714_at	1.19324	down	1.00877	up	2.01056	up	Lpp	LIM domain containing preferred translocation partner in lipoma
1436757_a_at	1.60269	down	8.19838	down	2.20517	down	Cox6b1	cytochrome c oxidase, subunit VIb polypeptide 1
1436783_x_at	1.15119	down	1.31676	up	2.28492	up	Ywhab	tyrosine 3-monooxygenase/tryptophan 5-monooxygenase activation protein, beta polypeptide
1436917_s_at	1.02207	down	3.7403	down	4.36181	down	Gpsm1	G-protein signalling modulator 1 (AGS3-like, C. elegans)
1436921_at	1.12273	up	2.5954	down	3.48505	down	Atp7a	ATPase, Cu++ transporting, alpha polypeptide
1436990_s_at	1.56579	down	3.00083	down	1.13271	up	Chchd10	coiled-coil-helix-coiled-coil-helix domain containing 10
1437101_at	1.03188	up	1.91893	down	2.76943	down	Lats2	large tumor suppressor 2
1437103_at	1.20026	up	1.56505	down	2.41102	down	Igf2bp2	insulin-like growth factor 2 mRNA binding protein 2
1437163_x_at	1.97798	down	5.36848	down	2.03948	down	Gtf2h4	general transcription factor II H, polypeptide 4
1437164_x_at	1.03948	down	2.46401	down	1.17343	down	Atp5o /// EG432676	ATP synthase, H+ transporting, mitochondrial F1 complex, O subunit /// predicted gene, EG432676
1437211_x_at	2.52949	down	1.49533	down	3.18763	up	Elovl5	ELOVL family member 5, elongation of long chain fatty acids (yeast)
1437237_x_at	1.66772	down	1.2973	down	2.36858	up	Zfp110	zinc finger protein 110
1437239_x_at	1.31823	up	3.12974	down	3.39112	down	Phc2	polyhomeotic-like 2 (Drosophila)
1437280_s_at	1.10188	up	1.21999	down	2.4174	down	Serbp1	serpine1 mRNA binding protein 1
1437341_x_at	2.96311	down	1.31116	down	1.75745	up	Cnp	2',3'-cyclic nucleotide 3' phosphodiesterase
1437350_at	1.23292	down	3.3895	down	1.3496	down	RP23-143A14.5	candidate tumor suppressor in ovarian cancer 2
1437377_a_at	1.09251	up	10.3285	down	4.38505	down	Polrmt	polymerase (RNA) mitochondrial (DNA directed)
1437502_x_at	2.00471	down	1.36939	down	2.09272	up	Cd24a	CD24a antigen
1437533_at	1.3588	up	1.56029	down	2.91058	down	Xiap	X-linked inhibitor of apoptosis
1437634_at	1.17209	up	1.64667	down	3.74034	down	Thoc2	THO complex 2
1437724_x_at	1.11724	down	2.15503	down	3.1647	down	Pitpnm1	phosphatidylinositol transfer protein, membrane-associated 1
1437750_at	2.93306	down	1.00159	up	1.00333	up	Tmem158	Transmembrane protein 158, mRNA (cDNA clone MGC:171054 IMAGE:8862449)
1437765_at	1.12208	up	1.54695	down	2.02863	down	Cpeb3	cytoplasmic polyadenylation element binding protein 3
1437783_x_at	1.0625	down	3.38107	down	1.51258	down	Cnpy2	canopy 2 homolog (zebrafish)
1437853_x_at	1.79856	down	1.80742	down	4.28702	up	Ndn	necdin
1437945_x_at	1.16638	up	1.36832	up	2.23789	up	100043064 /// Nap1l1	predicted gene, 100043064 /// nucleosome assembly protein 1-like 1
1437993_x_at	1.16646	down	1.00175	down	2.38535	up	Qdpr	quinoid dihydropteridine reductase
1437997_x_at	1.32367	down	1.20395	down	2.31149	up	Mrpl48	mitochondrial ribosomal protein L48
1438006_at	1.4582	down	2.23238	down	1.05697	up	4933439F18Rik	RIKEN cDNA 4933439F18 gene
1438082_at	1.02035	up	1.5371	down	2.03501	down	Tmem206	transmembrane protein 206
1438094_x_at	1.44249	down	1.33471	up	4.02094	up	Ola1	Obg-like ATPase 1
1438115_a_at	1.66976	down	4.39841	down	1.35809	down	Slc9a3r1	solute carrier family 9 (sodium/hydrogen exchanger), member 3 regulator 1
1438118_x_at	1.8585	down	3.18458	down	1.41184	up	Vim	vimentin
1438292_x_at	2.36976	down	3.30654	down	2.65435	up	Adk	adenosine kinase
1438385_s_at	1.00156	down	1.06512	down	3.45946	up	Gpt2	glutamic pyruvate transaminase (alanine aminotransferase) 2
1438390_s_at	1.855	up	1.22958	up	11.8017	up	Pttg1	pituitary tumor-transforming gene 1
1438391_x_at	2.4275	down	1.59705	down	1.1907	up	Hsd17b10	hydroxysteroid (17-beta) dehydrogenase 10
1438468_at	1.07305	up	1.29496	up	2.07817	up	OTTMUSG00000010432 /// Pramel4	predicted gene, OTTMUSG00000010432 /// preferentially expressed antigen in melanoma like 4
1438503_x_at	1.44226	down	2.4331	down	1.275	down	Edf1 /// OTTMUSG00000005089	endothelial differentiation-related factor 1 /// predicted gene, OTTMUSG00000005089
1438606_a_at	1.35186	down	2.08062	down	1.17932	up	Clic4	chloride intracellular channel 4 (mitochondrial)
1438619_x_at	2.33041	down	1.76433	down	1.03136	up	Zdhhc14	zinc finger, DHHC domain containing 14
1438652_x_at	1.15348	down	3.16647	down	1.6995	down	Pigq	phosphatidylinositol glycan anchor biosynthesis, class Q
1438653_x_at	1.3806	down	2.53423	down	1.61701	up	Atxn10	ataxin 10
1438673_at	1.24588	up	1.69254	down	3.0965	down	Slc4a7	solute carrier family 4, sodium bicarbonate cotransporter, member 7
1438824_at	1.2281	up	1.2396	up	2.02373	down	Slc20a1	solute carrier family 20, member 1
1438913_x_at	1.06117	up	2.76759	down	3.32749	down	Hdgfrp2	hepatoma-derived growth factor, related protein 2
1438943_x_at	1.29258	down	1.07849	up	2.35864	up	Rpn1	ribophorin I
1438958_x_at	1.0743	down	1.1847	up	2.31751	up	Fkbp1a	FK506 binding protein 1a
1438999_a_at	1.31086	up	1.28962	down	2.5547	down	Nfat5	nuclear factor of activated T-cells 5
1439257_x_at	1.14801	down	1.14403	up	3.21534	up	Rpn1	ribophorin I
1439267_x_at	1.05871	up	1.90728	down	2.06017	down	Cox5a	cytochrome c oxidase, subunit Va
1439272_at	1.21049	down	1.94523	up	2.58866	up	Lcorl /// LOC100046011	ligand dependent nuclear receptor corepressor-like /// hypothetical protein LOC100046011
1439375_x_at	1.14963	down	2.87679	down	4.15972	down	Aldoa /// Aldoart1	aldolase A, fructose-bisphosphate /// aldolase 1, A isoform, retrogene 1
1439435_x_at	1.61846	down	2.94494	down	1.19144	down	Pgk1	phosphoglycerate kinase 1
1439441_x_at	1.09317	down	2.88261	down	1.6119	down	Lats2	large tumor suppressor 2
1439456_x_at	1.08844	down	1.05605	down	2.04094	up	Atp6ap2	ATPase, H+ transporting, lysosomal accessory protein 2
1444953_at	2.23733	down	1.19251	up	2.77332	up	Nucks1	Nuclear casein kinase and cyclin-dependent kinase substrate 1 (Nucks1), transcript variant 2, mRNA
1445047_at	1.30702	up	2.17912	up	1.27144	down	C79246	expressed sequence C79246
1446147_at	1.2432	up	1.2064	up	3.26622	down	Rbm39	RNA binding motif protein 39
1447990_at	1.23071	down	4.04288	up	3.13788	up	C76332	expressed sequence C76332
1448008_at	1.48017	down	1.8743	up	2.45525	up	Ankhd1 /// Eif4ebp3	ankyrin repeat and KH domain containing 1 /// eukaryotic translation initiation factor 4E binding protein 3
1448019_at	1.08527	down	1.65348	down	3.41154	down	Taok3	TAO kinase 3
1448127_at	1.03168	down	1.53427	up	2.03798	up	Rrm1	ribonucleotide reductase M1
1448178_a_at	1.55485	down	2.1706	down	1.41602	up	Cct3	chaperonin containing Tcp1, subunit 3 (gamma)
1448182_a_at	1.90303	down	2.14376	down	1.25646	up	Cd24a	CD24a antigen
1448183_a_at	1.48987	down	3.13212	up	3.68915	up	Hif1a	hypoxia inducible factor 1, alpha subunit
1448198_a_at	1.34171	down	3.00203	down	1.09928	down	Ndufb8	NADH dehydrogenase (ubiquinone) 1 beta subcomplex 8
1448199_at	1.10084	up	1.86225	down	2.16245	down	Ankrd10	ankyrin repeat domain 10
1448202_x_at	1.79937	down	4.18988	down	1.64239	down	Prelid1	PRELI domain containing 1
1448209_a_at	2.05674	down	1.2845	down	1.06432	up	Slc22a17	solute carrier family 22 (organic cation transporter), member 17
1448260_at	2.83322	down	1.15783	down	1.04434	up	Uchl1	ubiquitin carboxy-terminal hydrolase L1
1448263_a_at	1.87729	down	2.55316	down	1.52259	up	Cndp2	CNDP dipeptidase 2 (metallopeptidase M20 family)
1448264_a_at	1.27502	down	2.39197	down	1.37105	up	Eif3i	eukaryotic translation initiation factor 3, subunit I
1448288_at	1.81278	down	1.71305	up	4.20931	up	Nfib	nuclear factor I/B
1448299_at	1.03714	down	1.1919	down	2.54701	up	Slc1a1	solute carrier family 1 (neuronal/epithelial high affinity glutamate transporter, system Xag), member 1
1448312_at	1.13283	down	3.31242	down	1.30354	down	Pcsk2	proprotein convertase subtilisin/kexin type 2
1448354_at	1.32	down	2.01315	down	1.1177	up	G6pdx	glucose-6-phosphate dehydrogenase X-linked
1448358_s_at	1.14147	down	1.75333	down	2.0677	down	EG666609 /// Snrpg	predicted gene, EG666609 /// small nuclear ribonucleoprotein polypeptide G
1448361_at	1.37812	down	1.87401	down	2.16528	up	Ttc3	tetratricopeptide repeat domain 3
1448373_at	1.00624	down	2.77578	down	2.13698	down	Mrpl18	mitochondrial ribosomal protein L18
1448454_at	1.14952	down	2.87691	down	2.31795	down	Sfrs6	splicing factor, arginine/serine-rich 6
1448468_a_at	1.33513	down	2.18422	up	2.99407	up	Kcnab1	potassium voltage-gated channel, shaker-related subfamily, beta member 1
1448572_at	1.18082	down	2.75769	up	2.15706	up	Prl4a1	prolactin family 4, subfamily a, member 1
1448595_a_at	2.06926	down	6.42461	down	1.52995	up	Bex1	brain expressed gene 1
1448603_at	2.2971	up	2.17721	down	1.54695	down	Srpk2	serine/arginine-rich protein specific kinase 2
1448606_at	1.69088	down	2.91883	up	2.26171	up	Lpar1	lysophosphatidic acid receptor 1
1448627_s_at	2.26958	down	1.10539	up	1.13347	up	Pbk	PDZ binding kinase
1448646_at	1.40898	down	1.48829	up	2.35392	up	Wdr12	WD repeat domain 12
1448659_at	1.99933	down	2.53896	down	2.06925	up	Casp7	caspase 7
1448665_at	1.11448	up	2.76429	down	3.80936	down	Dmd	dystrophin, muscular dystrophy
1448694_at	1.19031	down	2.43149	up	6.55914	up	Jun	Jun oncogene
1448701_a_at	1.04036	up	1.88507	down	2.20523	down	Krit1	KRIT1, ankyrin repeat containing
1448709_at	1.16101	up	1.46977	down	2.19474	down	Arid1a	AT rich interactive domain 1A (SWI-like)
1448793_a_at	1.05508	down	1.55583	down	3.03655	down	Sdc4	syndecan 4
1448820_a_at	1.23469	down	1.53113	up	2.52267	up	Eif2s2 /// ENSMUSG00000052825 /// LOC100046208	eukaryotic translation initiation factor 2, subunit 2 (beta) /// predicted gene, ENSMUSG00000052825 /// similar to Eif2s2 protein
1448859_at	1.4495	down	2.48191	up	2.19156	up	Cxcl13	chemokine (C-X-C motif) ligand 13
1448864_at	1.08809	up	1.52384	up	2.51195	up	Snrk	SNF related kinase
1448879_at	1.40977	down	1.50302	up	2.17317	up	ENSMUSG00000064208 /// ENSMUSG00000074506 /// Ube2l3	predicted gene, ENSMUSG00000064208 /// predicted gene, ENSMUSG00000074506 /// ubiquitin-conjugating enzyme E2L 3
1448896_at	1.52829	down	1.33565	down	2.15186	up	Pigf	phosphatidylinositol glycan anchor biosynthesis, class F
1448936_at	1.20511	down	1.39787	up	2.71698	up	Stx12	syntaxin 12
1448961_at	1.02195	down	1.72471	up	3.66633	up	Plscr2	phospholipid scramblase 2
1449063_at	1.17359	down	1.03535	down	2.10055	up	Sec22b	SEC22 vesicle trafficking protein homolog B (S. cerevisiae)
1449069_at	1.53235	down	1.12729	down	2.01676	up	Zfp148	zinc finger protein 148
1449079_s_at	1.29251	down	1.41715	up	2.11292	up	St3gal6	ST3 beta-galactoside alpha-2,3-sialyltransferase 6
1449080_at	1.23273	up	1.50992	down	2.1073	down	Hdac2	histone deacetylase 2
1449090_a_at	1.00498	up	2.05932	down	2.0394	down	Yes1	Yamaguchi sarcoma viral (v-yes) oncogene homolog 1
1449132_at	1.22895	down	3.57016	down	2.87382	up	Opn1sw	opsin 1 (cone pigments), short-wave-sensitive (color blindness, tritan)
1449159_at	1.05116	down	1.89646	down	3.30516	up	Gnb3	guanine nucleotide binding protein (G protein), beta 3
1449162_at	2.155	down	2.07939	down	1.13507	down	Pop7	processing of precursor 7, ribonuclease P family, (S. cerevisiae)
1449171_at	1.11686	down	2.21401	up	2.67056	up	Ttk	Ttk protein kinase
1449211_at	1.23526	down	3.88491	down	2.47525	down	Bpnt1	bisphosphate 3'-nucleotidase 1
1449217_at	1.00472	up	1.85463	down	2.39141	down	Casp8ap2	caspase 8 associated protein 2
1449289_a_at	1.18134	down	2.32904	down	1.07374	up	B2m	beta-2 microglobulin
1449308_at	1.57836	down	1.18214	up	2.4429	up	C6	complement component 6
1449329_at	1.24247	down	1.20599	up	2.26569	up	Zfp235	zinc finger protein 235
1449421_a_at	1.54674	down	1.374	down	4.94473	up	Kcne2	potassium voltage-gated channel, Isk-related subfamily, gene 2
1449459_s_at	1.35526	down	4.4044	down	3.73535	down	Asb13	ankyrin repeat and SOCS box-containing 13
1449465_at	1.75905	down	2.79081	down	2.10231	up	Reln	reelin
1449481_at	1.28884	down	2.1102	up	2.31648	up	Slc25a13	solute carrier family 25 (mitochondrial carrier, adenine nucleotide translocator), member 13
1449507_a_at	1.76738	down	1.09748	up	2.02499	up	Cd47	CD47 antigen (Rh-related antigen, integrin-associated signal transducer)
1449515_at	1.90181	down	2.39853	up	2.26009	up	Zfp292	zinc finger protein 292
1449587_a_at	1.20744	up	2.22638	up	3.51686	up	Prol1	proline rich, lacrimal 1
1449686_s_at	1.09697	down	2.15887	down	1.10904	up	Scp2	sterol carrier protein 2, liver
1449712_s_at	1.80745	down	2.22527	down	1.39417	up	Atp6v1e1	ATPase, H+ transporting, lysosomal V1 subunit E1
1449852_a_at	1.33755	down	1.39845	up	4.47433	up	Ehd4	EH-domain containing 4
1449859_at	1.88459	down	1.18923	up	2.45589	up	Golt1b	golgi transport 1 homolog B (S. cerevisiae)
1449889_a_at	1.22243	up	1.36332	down	3.47883	down	Ociad1	OCIA domain containing 1
1449929_at	1.333	down	2.52173	down	1.40096	up	Dynlt3	dynein light chain Tctex-type 3
1449966_s_at	1.30763	down	1.40865	up	2.22747	up	Cab39l	calcium binding protein 39-like
1449990_at	1.19042	down	1.27776	up	2.58449	up	Il2	interleukin 2
1449991_at	1.50277	down	2.55182	up	3.88461	up	Cd244	CD244 natural killer cell receptor 2B4
1450012_x_at	1.1062	up	1.49687	up	2.13061	up	Ywhag	tyrosine 3-monooxygenase/tryptophan 5-monooxygenase activation protein, gamma polypeptide
1450028_a_at	1.15643	down	1.02656	up	2.29045	up	Lancl2 /// LOC100045439	LanC (bacterial lantibiotic synthetase component C)-like 2 /// similar to testis-specific adriamycin sensitivity protein
1450047_at	1.4453	down	1.25942	up	3.52747	up	Hs6st2	heparan sulfate 6-O-sulfotransferase 2
1450059_at	1.12455	up	2.52422	down	1.91908	down	Fancg	Fanconi anemia, complementation group G
1450065_at	3.77954	up	1.28218	up	1.4961	down	Adcy7	adenylate cyclase 7
1450070_s_at	2.05217	down	1.00722	down	1.10254	up	Pak1	p21 (CDKN1A)-activated kinase 1
1450104_at	1.13527	down	1.30359	up	2.05146	up	Adam10	a disintegrin and metallopeptidase domain 10
1450123_at	1.42804	down	1.0481	down	3.0383	up	Ryr2	ryanodine receptor 2, cardiac
1450252_at	1.40974	down	1.49475	up	3.43191	up	Onecut1	one cut domain, family member 1
1450258_a_at	1.2318	down	1.80777	up	2.04277	up	Elavl4	ELAV (embryonic lethal, abnormal vision, Drosophila)-like 4 (Hu antigen D)
1450331_s_at	1.29135	down	2.50883	up	2.45532	up	EG665552 /// Vmn2r32 /// Vmn2r42 /// Vmn2r49	predicted gene, EG665552 /// vomeronasal 2, receptor 32 /// vomeronasal 2, receptor 42 /// vomeronasal 2, receptor 49
1450376_at	1.07721	up	1.49893	up	3.11522	up	Mxi1	Max interacting protein 1
1450400_at	1.30323	down	1.45338	up	2.22304	up	Tgs1	trimethylguanosine synthase homolog (S. cerevisiae)
1450415_at	1.13552	up	4.00946	down	2.56266	down	Pde6a	phosphodiesterase 6A, cGMP-specific, rod, alpha
1450504_a_at	1.24078	up	2.1699	down	3.62788	down	Agpat3	1-acylglycerol-3-phosphate O-acyltransferase 3
1450567_a_at	2.55771	down	1.28381	down	1.15477	up	Col2a1	collagen, type II, alpha 1
1450614_x_at	1.09352	down	1.30736	up	2.01741	up	Ifna5	interferon alpha 5
1450624_at	1.00852	down	2.39156	up	1.07072	up	Bhmt	betaine-homocysteine methyltransferase
1450683_at	5.64083	down	1.41182	down	1.38748	down	Tagln3	transgelin 3
1450688_at	1.85944	down	6.01973	down	5.87942	down	Rgl2	ral guanine nucleotide dissociation stimulator-like 2
1450690_at	1.08735	down	1.98465	down	2.07082	down	Ranbp2	RAN binding protein 2
1450709_at	1.18609	down	2.94787	up	2.1747	up	Defa5 /// ENSMUSG00000061845 /// OTTMUSG00000019924	defensin, alpha, 5 /// predicted gene, ENSMUSG00000061845 /// predicted gene, OTTMUSG00000019924
1450723_at	4.19614	down	2.76673	down	1.82422	up	Isl1	ISL1 transcription factor, LIM/homeodomain
1450757_at	2.2121	down	1.14512	up	1.78554	up	Cdh11	cadherin 11
1450765_a_at	1.91181	down	1.8657	down	2.14757	up	Pde6h	phosphodiesterase 6H, cGMP-specific, cone, gamma
1450766_at	2.50821	down	4.37691	down	1.89515	up	Pde6h	phosphodiesterase 6H, cGMP-specific, cone, gamma
1450773_at	1.79777	down	1.89377	up	2.29322	up	Kcnd2	potassium voltage-gated channel, Shal-related family, member 2
1450779_at	1.02661	down	2.14756	down	1.34676	up	Fabp7	fatty acid binding protein 7, brain
1450805_at	1.22462	down	1.37604	up	2.76442	up	Sgcd	sarcoglycan, delta (dystrophin-associated glycoprotein)
1450830_a_at	2.29098	down	1.76237	down	6.44445	up	Pde6c	phosphodiesterase 6C, cGMP specific, cone, alpha prime
1450839_at	1.15996	down	1.19618	up	2.44651	up	D0H4S114	DNA segment, human D4S114
1450877_at	1.13622	up	1.67248	down	2.77709	down	BC005537	cDNA sequence BC005537
1450893_a_at	1.51752	up	2.06054	down	1.03322	up	Ubap1	ubiquitin-associated protein 1
1450896_at	1.01649	up	2.46337	down	1.85271	down	Arhgap5	Rho GTPase activating protein 5
1450903_at	1.54219	up	2.46568	down	1.11632	down	Rad23b	RAD23b homolog (S. cerevisiae)
1450923_at	1.97677	down	1.13547	up	3.7995	up	Tgfb2	transforming growth factor, beta 2
1450934_at	1.03574	up	1.93052	down	2.03743	down	Eif4a2	eukaryotic translation initiation factor 4A2
1451053_a_at	1.34726	up	1.56927	down	2.47706	down	Mdm1	transformed mouse 3T3 cell double minute 1
1451095_at	1.97821	down	1.05326	down	3.01307	up	Asns	asparagine synthetase
1451096_at	1.12359	up	1.77673	down	2.20947	down	Ndufs2	NADH dehydrogenase (ubiquinone) Fe-S protein 2
1451101_a_at	1.35979	down	3.73098	down	2.30931	down	ENSMUSG00000072940 /// LOC100044740 /// Rps28	predicted gene, ENSMUSG00000072940 /// similar to ribosomal protein S28 /// ribosomal protein S28
1451115_at	1.38935	up	1.25423	down	2.16865	down	Pias3	protein inhibitor of activated STAT 3
1451125_at	1.08462	down	1.2604	up	2.39756	up	Paip2b	poly(A) binding protein interacting protein 2B
1451146_at	1.2217	down	3.92313	down	4.05885	down	Zfp386	zinc finger protein 386 (Kruppel-like)
1451151_s_at	1.03929	up	1.88398	down	2.06479	down	Zfp410	zinc finger protein 410
1451166_a_at	1.5281	down	3.93323	down	1.14047	up	Ccdc101 /// LOC100047712	coiled-coil domain containing 101 /// similar to coiled-coil domain containing 101
1451172_at	1.561	down	1.22748	down	2.69839	up	Tprgl	transformation related protein 63 regulated like
1451226_at	1.28171	down	2.02985	up	2.22574	up	Pex6	peroxisomal biogenesis factor 6
1451240_a_at	1.20952	down	2.41973	down	1.41974	down	Glo1	glyoxalase 1
1451263_a_at	1.21883	up	1.12319	down	5.50395	down	Fabp4	fatty acid binding protein 4, adipocyte
1451268_at	1.16015	down	1.14383	down	2.38162	up	Tram1l1	translocation associated membrane protein 1-like 1
1451280_at	1.11834	down	2.3598	up	2.15833	up	Arpp21	cyclic AMP-regulated phosphoprotein, 21
1451285_at	1.76932	up	1.5847	down	2.04951	down	Fus	fusion, derived from t(12;16) malignant liposarcoma (human)
1451376_at	1.75396	down	1.66778	up	4.15594	up	Atl3	atlastin GTPase 3
1451419_at	2.29587	down	1.32624	up	1.09955	up	Spsb4	splA/ryanodine receptor domain and SOCS box containing 4
1451421_a_at	1.28274	down	3.57615	down	3.44237	down	Rogdi	rogdi homolog (Drosophila)
1451434_s_at	1.13747	up	2.09769	down	2.40997	down	Gpatch8	G patch domain containing 8
1451447_at	1.18189	up	4.02171	down	3.91218	down	Cuedc1	CUE domain containing 1
1451451_at	1.25695	down	3.56421	down	2.28842	down	Gca	grancalcin
1451507_at	1.00089	down	1.13418	down	2.65883	down	Mef2c	myocyte enhancer factor 2C
1451529_at	1.33351	down	1.31179	up	2.33156	up	Sgtb	small glutamine-rich tetratricopeptide repeat (TPR)-containing, beta
1451536_at	1.18964	up	2.48344	down	2.54082	down	Mtfr1	mitochondrial fission regulator 1
1451540_at	1.11661	down	3.34011	down	1.5669	down	Mpi	mannose phosphate isomerase
1451575_a_at	1.52491	down	2.03667	down	1.10433	down	LOC100047647 /// Nudt3	similar to diphosphoinositol polyphosphate phosphohydrolase; DIPP /// nudix (nucleotide diphosphate linked moiety X)-type motif 3
1451582_at	1.66305	down	5.33842	down	6.71596	down	Tulp1	tubby like protein 1
1451602_at	1.14399	down	1.55623	up	2.52793	up	Snx6	sorting nexin 6
1451635_at	2.19662	up	1.13133	down	10.6093	down	C730048C13Rik /// D630002G06Rik	RIKEN cDNA C730048C13 gene /// RIKEN cDNA D630002G06 gene
1451652_a_at	1.13347	up	1.66054	down	2.5059	down	Tmem188	transmembrane protein 188
1451655_at	1.20563	down	2.02105	up	1.16684	up	Slfn8	schlafen 8
1451663_a_at	1.18237	up	2.12875	down	1.83767	down	Trim3	tripartite motif-containing 3
1451684_a_at	1.22628	up	2.39641	up	1.63228	down	Bicd1	bicaudal D homolog 1 (Drosophila)
1451736_a_at	1.06517	up	1.86888	down	2.81441	down	Map2k7	mitogen-activated protein kinase kinase 7
1451738_at	1.23654	up	1.09446	down	2.13186	down	Ogt	O-linked N-acetylglucosamine (GlcNAc) transferase (UDP-N-acetylglucosamine:polypeptide-N-acetylglucosaminyl transferase)
1451773_s_at	1.22001	down	2.14941	up	1.42864	up	Polr3f	polymerase (RNA) III (DNA directed) polypeptide F
1451844_at	1.56321	down	1.5262	up	3.02247	up	Prlr	prolactin receptor
1451928_a_at	1.00917	up	2.00639	up	1.69162	up	Rad18	RAD18 homolog (S. cerevisiae)
1452031_at	2.03609	down	2.71893	down	1.22306	up	Slc1a3	solute carrier family 1 (glial high affinity glutamate transporter), member 3
1452061_s_at	1.04435	down	2.74775	down	1.85777	down	Strbp	spermatid perinuclear RNA binding protein
1452069_a_at	1.42834	down	2.6969	down	1.08739	down	Thap7	THAP domain containing 7
1452089_at	1.32668	down	1.66561	up	2.5084	up	Cacnb4	calcium channel, voltage-dependent, beta 4 subunit
1452141_a_at	1.74408	down	2.24631	down	1.55636	up	Sepp1	selenoprotein P, plasma, 1
1452142_at	2.97915	down	1.64095	down	1.51103	up	Slc6a1	solute carrier family 6 (neurotransmitter transporter, GABA), member 1
1452161_at	1.29219	down	2.0271	up	1.24315	up	Tiparp	TCDD-inducible poly(ADP-ribose) polymerase
1452169_a_at	2.0193	down	1.007	down	1.15314	down	Dgkz	diacylglycerol kinase zeta
1452176_at	1.06298	up	1.8895	down	2.62195	down	Nup153	nucleoporin 153
1452189_at	1.11654	up	2.15546	down	2.3421	down	Wdr82	WD repeat domain containing 82
1452192_at	1.05923	up	2.60985	down	2.18186	down	Naf1	nuclear assembly factor 1 homolog (S. cerevisiae)
1452199_at	1.37009	down	1.32058	up	2.07345	up	Tmem209	transmembrane protein 209
1452222_at	2.0062	down	1.13116	down	1.87694	up	Utrn	utrophin
1452224_at	1.44853	up	2.60424	down	2.48204	down	Morc3	microrchidia 3
1452268_at	1.16921	up	1.99698	down	3.4466	down	Fam76b	family with sequence similarity 76, member B
1452284_at	2.22806	down	1.40621	down	1.07041	up	Ptprz1	protein tyrosine phosphatase, receptor type Z, polypeptide 1
1452291_at	1.28994	down	1.85933	up	2.31577	up	Arap2	ArfGAP with RhoGAP domain, ankyrin repeat and PH domain 2
1452377_at	1.21368	up	1.26832	down	2.4334	down	Mll1	myeloid/lymphoid or mixed-lineage leukemia 1
1452382_at	1.11921	up	2.29129	up	1.61537	down	Dnm3os	dynamin 3, opposite strand
1452418_at	1.74015	up	2.2722	up	1.19906	down	1200016E24Rik	RIKEN cDNA 1200016E24 gene
1452428_a_at	1.14721	down	2.02928	down	1.00482	up	B2m	beta-2 microglobulin
1452430_s_at	1.32787	up	1.4696	down	2.41268	down	LOC100048559 /// Sfrs1	similar to splicing factor, arginine/serine-rich 1 (splicing factor 2, alternate splicing factor) /// splicing factor, arginine/serine-rich 1 (ASF/SF2)
1452438_s_at	1.57782	up	1.5829	down	2.12565	down	LOC100046932 /// Taf4a	similar to TAF4A RNA polymerase II, TATA box binding protein (TBP)-associated factor /// TAF4A RNA polymerase II, TATA box binding protein (TBP)-associated factor
1452440_at	1.02113	up	1.78396	down	2.33863	down	LOC100048347 /// Tnfsf12 /// Tnfsf12-tnfsf13	similar to TWEAK /// tumor necrosis factor (ligand) superfamily, member 12 /// tumor necrosis factor (ligand) superfamily, member 12-member 13
1452503_a_at	1.18637	down	1.45856	up	2.07668	up	Brwd1	bromodomain and WD repeat domain containing 1
1452545_a_at	1.63851	down	1.95892	up	2.60783	up	Itgb1	integrin beta 1 (fibronectin receptor beta)
1452584_at	1.69339	down	3.01328	down	1.09804	up	1500032L24Rik	RIKEN cDNA 1500032L24 gene
1452660_s_at	1.1152	down	2.04299	down	4.04529	down	Klhl7	kelch-like 7 (Drosophila)
1452665_at	2.43174	down	1.76747	down	1.0228	down	Ttc27	tetratricopeptide repeat domain 27
1452701_x_at	1.32163	down	2.75755	down	1.47478	down	2810422J05Rik /// OTTMUSG00000004411 /// Uba52	RIKEN cDNA 2810422J05 gene /// predicted gene, OTTMUSG00000004411 /// ubiquitin A-52 residue ribosomal protein fusion product 1
1452709_at	1.21381	down	2.58771	down	2.54826	down	Poldip3	polymerase (DNA-directed), delta interacting protein 3
1452730_at	2.53344	down	1.35158	down	1.20179	up	Rps4y2	ribosomal protein S4, Y-linked 2
1452768_at	1.28254	up	1.67591	down	2.5759	down	Tex261	testis expressed gene 261
1452781_a_at	1.19352	up	1.07419	down	2.49245	down	Gtf3c2	general transcription factor IIIC, polypeptide 2, beta
1452790_x_at	1.30985	down	2.65228	down	1.19501	down	Ndufa3	NADH dehydrogenase (ubiquinone) 1 alpha subcomplex, 3
1452813_a_at	1.24491	up	1.57567	down	2.03151	down	Tmem188	transmembrane protein 188
1452843_at	1.43671	down	1.1098	up	2.42086	up	Il6st	interleukin 6 signal transducer
1452882_at	1.48728	down	1.40819	down	2.73499	up	Pgrmc2	progesterone receptor membrane component 2
1452981_at	2.01832	down	1.26013	down	1.72296	up	Cntn1	contactin 1
1453181_x_at	1.05276	down	1.27806	up	2.5651	up	Plscr1	phospholipid scramblase 1
1453238_s_at	1.88614	up	2.42235	up	1.29486	down	1200016E24Rik /// 3930401B19Rik /// A130040M12Rik /// E430024C06Rik	RIKEN cDNA 1200016E24 gene /// RIKEN cDNA 3930401B19 gene /// RIKEN cDNA A130040M12 gene /// RIKEN cDNA E430024C06 gene
1453251_at	1.28771	up	1.24083	up	2.26899	down	Dhx30	DEAH (Asp-Glu-Ala-His) box polypeptide 30 (Dhx30), mRNA
1453298_at	1.67454	up	1.04839	down	5.32482	down	Ptpn21	protein tyrosine phosphatase, non-receptor type 21
1453468_at	1.54262	up	1.36359	down	3.12671	down	4930430F08Rik	RIKEN cDNA 4930430F08 gene
1453804_a_at	1.13286	up	1.35899	down	2.09	down	Orc4l	origin recognition complex, subunit 4-like (S. cerevisiae)
1453956_a_at	1.37484	down	2.6742	up	2.11759	up	Pftk1	PFTAIRE protein kinase 1
1454070_a_at	1.01656	down	1.93715	down	4.7468	down	Ddhd1	DDHD domain containing 1
1454607_s_at	1.48988	down	1.49397	up	2.0592	up	Psat1	phosphoserine aminotransferase 1
1454631_at	1.05493	up	3.0718	down	2.96285	down	Gtf2a1	general transcription factor II A, 1
1454632_at	1.33038	down	2.32513	down	6.20005	down	6330442E10Rik	RIKEN cDNA 6330442E10 gene
1454699_at	1.51241	up	1.64927	down	3.42011	down	LOC100047324 /// Sesn1	similar to Sesn1 protein /// sestrin 1
1454711_at	1.00589	up	2.02623	down	1.0744	down	Trio	triple functional domain (PTPRF interacting)
1454778_x_at	1.40366	down	3.96356	down	2.11924	down	ENSMUSG00000072940 /// Rps28	predicted gene, ENSMUSG00000072940 /// ribosomal protein S28
1454897_at	1.06453	up	1.53123	down	3.36665	down	6330509M05Rik	RIKEN cDNA 6330509M05 gene
1454904_at	1.25763	up	3.39204	up	1.64503	up	Mtm1	X-linked myotubular myopathy gene 1
1454959_s_at	1.50132	down	2.08447	down	2.07899	up	Gnai1	guanine nucleotide binding protein (G protein), alpha inhibiting 1
1454971_x_at	2.13464	down	1.88691	down	1.86516	up	Tsc22d1	TSC22 domain family, member 1
1455012_s_at	1.38398	down	1.09852	down	2.78809	up	Trim37	tripartite motif-containing 37
1455036_s_at	1.30273	down	1.2093	down	2.60267	up	LOC675851 /// Ndufc2	similar to NADH dehydrogenase (ubiquinone) 1, subcomplex unknown, 2 /// NADH dehydrogenase (ubiquinone) 1, subcomplex unknown, 2
1455076_a_at	1.13912	down	2.01039	up	1.9236	up	4933424B01Rik	RIKEN cDNA 4933424B01 gene
1455084_x_at	1.87709	down	3.38912	down	1.66952	up	Shmt2	serine hydroxymethyltransferase 2 (mitochondrial)
1455156_at	1.15224	up	1.11315	down	2.12409	down	Strn	striatin, calmodulin binding protein
1455184_at	1.18064	up	1.20591	down	2.31847	down	Mobkl1a	MOB1, Mps One Binder kinase activator-like 1A (yeast)
1455222_a_at	1.09975	up	1.65144	down	2.34133	down	Ubp1	upstream binding protein 1
1455335_at	1.04918	down	2.34808	down	3.79653	down	Xrcc2	X-ray repair complementing defective repair in Chinese hamster cells 2
1455434_a_at	1.10585	up	2.49842	down	2.56986	down	Ktn1	kinectin 1
1455447_at	1.0134	down	1.13506	up	2.56642	up	D430019H16Rik	RIKEN cDNA D430019H16 gene
1455491_at	1.37224	up	1.62939	down	2.79077	down	Hnrnph3	heterogeneous nuclear ribonucleoprotein H3
1455493_at	1.02564	down	1.07869	up	2.88539	down	Syne1	synaptic nuclear envelope 1
1455740_at	1.17457	up	2.33562	down	2.12217	down	Hnrnpa1	heterogeneous nuclear ribonucleoprotein A1
1455792_x_at	1.88214	down	2.29722	down	5.675	up	Ndn	necdin
1455796_x_at	1.68325	down	2.7625	down	1.47554	up	Olfm1	olfactomedin 1
1455798_at	1.50489	down	1.39915	up	2.1538	up	Galk2	galactokinase 2
1455805_x_at	1.06989	down	3.26366	down	1.20477	down	Ccdc22	coiled-coil domain containing 22
1455822_x_at	1.15646	down	2.81919	down	1.76913	down	Surf4	surfeit gene 4
1455913_x_at	3.14253	down	12.5245	down	6.14192	down	Ttr	transthyretin
1456003_a_at	1.34487	down	2.44271	up	5.97122	up	Slc1a4	solute carrier family 1 (glutamate/neutral amino acid transporter), member 4
1456117_at	1.12087	up	2.36359	down	1.7445	down	Rrp1b	ribosomal RNA processing 1 homolog B (S. cerevisiae)
1456135_s_at	1.80642	up	1.42151	down	2.09061	down	Pxn	paxillin
1456177_x_at	1.32703	down	1.19312	down	3.19586	up	Zfp706	zinc finger protein 706
1456182_x_at	1.03969	up	2.57141	down	1.45901	down	Mela	melanoma antigen
1456193_x_at	1.16364	down	2.31326	down	1.63848	down	Gpx4	glutathione peroxidase 4
1456194_a_at	1.40211	down	2.79173	down	1.09333	down	Park7	Parkinson disease (autosomal recessive, early onset) 7
1456433_at	1.03934	down	1.30033	down	3.13708	down	Rcbtb1	regulator of chromosome condensation (RCC1) and BTB (POZ) domain containing protein 1
1456436_x_at	1.49732	down	3.04553	down	1.31579	down	Rps20	ribosomal protein S20
1456438_x_at	1.34345	down	1.06905	up	2.51222	up	Rpn1	ribophorin I
1456745_x_at	1.40612	down	3.32704	down	1.01811	up	Ergic3	ERGIC and golgi 3
1457285_at	1.01243	down	2.66743	down	2.60437	down	Zfp187	zinc finger protein 187
1458414_at	1.60252	up	1.01393	up	2.73804	down	D2Ertd93e	DNA segment, Chr 2, ERATO Doi 93, expressed
1458862_at	1.67273	down	2.21109	up	1.24985	up	C78704	expressed sequence C78704
1459890_s_at	1.11356	down	2.21503	down	1.15498	up	1110008P14Rik	RIKEN cDNA 1110008P14 gene
1459917_at	1.03885	up	2.0253	up	1.13043	down	Ggnbp2	gametogenetin binding protein 2
1459926_at	1.14346	down	2.72863	up	2.38895	up	C77068	expressed sequence C77068
1460010_a_at	2.96622	down	11.6791	down	1.23907	down	Ptdss2	phosphatidylserine synthase 2
1460213_at	1.09199	down	2.86651	down	1.89865	down	Golga4	golgi autoantigen, golgin subfamily a, 4
1460214_at	3.44669	down	1.24101	down	3.53044	up	Pcp4	Purkinje cell protein 4
1460239_at	1.23844	down	1.19094	down	2.00481	up	Tspan13	tetraspanin 13
1460289_at	1.13223	down	1.37837	up	2.07333	up	Nrg3	neuregulin 3
1460319_at	1.44626	down	1.17125	up	3.56607	up	Fut8	fucosyltransferase 8
1460324_at	1.15155	up	2.19967	down	2.2831	down	Dnmt3a	DNA methyltransferase 3A
1460333_at	1.37107	down	1.4059	up	2.59887	up	Ddx59	DEAD (Asp-Glu-Ala-Asp) box polypeptide 59
1460338_a_at	1.10881	up	1.28221	down	2.8594	down	Crlf3	cytokine receptor-like factor 3
1460365_a_at	1.0064	up	2.26612	down	3.39238	down	Dnm1	dynamin 1
1460366_at	1.22308	up	1.74565	down	2.82012	down	Eml3	echinoderm microtubule associated protein like 3
1460434_at	1.51303	down	1.06192	up	2.14671	up	Fundc2	FUN14 domain containing 2
1460455_at	1.10248	up	1.95098	down	2.52435	down	Ubr3	ubiquitin protein ligase E3 component n-recognin 3
1460545_at	1.04791	down	1.8107	down	2.26555	down	Thrap3	thyroid hormone receptor associated protein 3
1460561_x_at	1.29327	down	3.16002	down	1.95029	down	Sepw1	selenoprotein W, muscle 1
1460631_at	1.1021	up	2.43665	down	2.43343	down	Ogt	O-linked N-acetylglucosamine (GlcNAc) transferase (UDP-N-acetylglucosamine:polypeptide-N-acetylglucosaminyl transferase)
1460655_a_at	1.05754	up	1.64294	down	2.40025	down	Ubp1	upstream binding protein 1
1460695_a_at	1.04868	down	2.10861	down	1.246	down	2010111I01Rik	RIKEN cDNA 2010111I01 gene
1460704_at	1.34594	down	3.54266	down	4.00613	down	Rfng	RFNG O-fucosylpeptide 3-beta-N-acetylglucosaminyltransferase
1460716_a_at	1.00793	up	2.66478	down	1.86318	down	Cbfb	core binding factor beta
1419924_at	1.04805	up	1.47554	down	2.02796	down	Fnip1	Folliculin interacting protein 1, mRNA (cDNA clone MGC:100017 IMAGE:30543296)
1419996_s_at	1.04343	down	2.05206	down	2.28196	down	Arnt	aryl hydrocarbon receptor nuclear translocator
1428156_at	1.43079	down	1.05213	down	2.41162	up	Gng2	guanine nucleotide binding protein (G protein), gamma 2
1428174_x_at	1.16768	up	2.44635	down	3.14444	down	Khsrp	KH-type splicing regulatory protein
1428178_s_at	1.05521	down	2.52722	down	2.32877	down	Trappc6b	trafficking protein particle complex 6B
1428202_at	1.17635	down	2.35561	down	1.04833	down	Fam3a	family with sequence similarity 3, member A
1428232_at	1.43248	up	1.64662	down	2.43491	down	Cpsf6	cleavage and polyadenylation specific factor 6
1428240_at	2.071	down	1.83469	up	2.74872	up	Nrxn1	neurexin I
1428305_at	1.31854	down	2.08157	down	1.02993	up	Pcsk2	proprotein convertase subtilisin/kexin type 2
1428371_at	1.04131	up	1.82318	down	2.59455	down	Ttbk2	tau tubulin kinase 2
1428408_a_at	1.22195	up	1.89952	down	2.6224	down	Fam62b	family with sequence similarity 62, member B
1428413_at	1.20854	down	1.25062	up	2.4907	up	Ccny /// LOC100044842	cyclin Y /// similar to cyclin fold protein 1
1428491_at	1.41587	down	1.12369	down	2.49796	up	Commd10	COMM domain containing 10
1428499_at	1.05717	down	3.14264	down	3.19905	down	2810454L23Rik	RIKEN cDNA 2810454L23 gene
1428517_at	1.26917	up	1.28709	down	2.29362	down	Wdfy3	WD repeat and FYVE domain containing 3
1428539_at	1.24797	up	1.79005	down	2.59621	down	Smg1	SMG1 homolog, phosphatidylinositol 3-kinase-related kinase (C. elegans)
1428547_at	1.00411	up	1.42053	down	2.46052	down	Nt5e	5' nucleotidase, ecto
1428564_at	1.03276	down	3.89049	down	2.60017	down	Zfp579	zinc finger protein 579
1428579_at	1.26991	down	1.59901	down	2.31085	up	Fmnl2	formin-like 2
1428607_at	1.4999	up	1.77858	down	2.72121	down	Araf	v-raf murine sarcoma 3611 viral oncogene homolog
1428638_at	1.0188	up	2.08325	up	1.07616	up	Efhc2	EF-hand domain (C-terminal) containing 2
1428658_at	1.15118	down	1.69377	up	3.24291	up	Pin4	protein (peptidyl-prolyl cis/trans isomerase) NIMA-interacting, 4 (parvulin)
1428715_at	1.10881	down	2.29344	down	2.14202	down	Gfpt1	glutamine fructose-6-phosphate transaminase 1
1428731_at	1.06216	up	2.55689	down	2.38936	down	Usp54	ubiquitin specific peptidase 54
1428735_at	1.06142	down	1.30953	up	2.8429	up	Cd69	CD69 antigen
1428773_s_at	1.31807	up	1.17904	down	2.42972	down	Bcor	BCL6 interacting corepressor
1428779_at	1.30193	up	2.56357	down	5.269	down	Zbtb41	zinc finger and BTB domain containing 41 homolog
1428799_at	1.00501	down	2.94012	down	5.35037	down	Lca5	Leber congenital amaurosis 5 (human)
1428833_at	1.71798	up	1.09892	up	2.90003	down	4930406D14Rik	RIKEN cDNA 4930406D14 gene
1428846_at	1.22999	up	2.45336	down	1.65459	down	Ttc14	tetratricopeptide repeat domain 14
1428866_at	1.2388	up	2.07683	down	3.02617	down	2810037O22Rik	RIKEN cDNA 2810037O22 gene
1428939_s_at	1.10075	down	1.45493	up	2.87013	up	Gnaq	guanine nucleotide binding protein, alpha q polypeptide
1428948_at	2.96066	down	1.17695	down	3.84822	up	5730414M22Rik	RIKEN cDNA 5730414M22 gene
1428965_at	1.04801	down	3.13019	up	1.82805	up	Ccdc54	coiled-coil domain containing 54
1428969_at	1.07816	down	2.67046	down	2.78655	down	D030074E01Rik	RIKEN cDNA D030074E01 gene
1428979_at	1.20004	down	2.34345	down	1.61737	down	Mtf1	metal response element binding transcription factor 1
1428986_at	1.14784	up	2.03091	down	4.45205	down	Slc17a7	solute carrier family 17 (sodium-dependent inorganic phosphate cotransporter), member 7
1429009_at	1.24531	up	2.0954	down	5.00891	down	Snrnp70	small nuclear ribonucleoprotein 70 (U1)
1429028_at	1.3531	down	2.25066	up	1.51153	up	Dock11	dedicator of cytokinesis 11
1429032_at	1.01316	up	2.31181	up	1.64418	up	Micalcl	MICAL C-terminal like
1429058_at	1.21615	down	5.56165	down	3.27433	down	Tmem107	transmembrane protein 107
1429068_at	1.53901	down	3.50553	down	2.35798	down	2810488G03Rik	RIKEN cDNA 2810488G03 gene
1429074_at	1.76281	down	2.04771	up	2.76877	up	1700026D08Rik	RIKEN cDNA 1700026D08 gene
1429096_at	1.09485	down	2.36776	down	2.86099	down	2810455D13Rik	RIKEN cDNA 2810455D13 gene
1429097_at	1.43066	up	1.03463	down	2.3713	down	C030044C12Rik	RIKEN cDNA C030044C12 gene
1429099_at	1.25128	down	1.90768	up	3.55315	up	Duxbl	double homeobox B-like
1429148_at	1.37736	up	2.41144	down	3.39149	down	Nfic	nuclear factor I/C
1429169_at	1.81289	up	1.63907	down	2.79917	down	Rbm3	RNA binding motif protein 3
1429237_at	1.4966	up	1.74776	down	2.22767	down	Stx16	syntaxin 16
1429251_at	1.12164	up	1.71389	down	2.30993	down	Prdm2	PR domain containing 2, with ZNF domain
1429316_at	1.39723	up	1.022	up	2.24021	down	Rasgef1a	RasGEF domain family, member 1A
1429331_at	1.85912	up	1.43467	up	2.44996	down	4632427E13Rik	RIKEN cDNA 4632427E13 gene
1429394_at	1.17881	down	1.839	down	2.8085	down	A130010J15Rik	RIKEN cDNA A130010J15 gene
1429434_at	1.02772	down	2.04	down	1.98779	down	Pik3ca	phosphatidylinositol 3-kinase, catalytic, alpha polypeptide
1429435_x_at	1.03627	up	2.27378	down	2.74857	down	Pik3ca	phosphatidylinositol 3-kinase, catalytic, alpha polypeptide
1429484_at	1.4165	down	1.14849	up	2.15216	up	1110002L01Rik	RIKEN cDNA 1110002L01 gene
1429486_at	1.0192	down	2.00653	down	3.08677	down	Pfkfb2	6-phosphofructo-2-kinase/fructose-2,6-biphosphatase 2
1429504_at	1.41518	up	1.47957	down	2.55348	down	Rnpc3	RNA-binding region (RNP1, RRM) containing 3
1429508_at	1.46001	down	1.02396	up	2.33866	up	2310057M21Rik	RIKEN cDNA 2310057M21 gene
1429535_at	1.27384	up	1.10688	down	2.42176	down	Armc8	armadillo repeat containing 8
1429538_a_at	1.16493	down	4.7881	down	6.00796	down	Sfrs18	splicing factor, arginine/serine-rich 18
1429610_a_at	1.62378	down	2.12915	down	1.50705	up	Zfp511	zinc finger protein 511
1429672_at	1.20289	down	2.44478	up	1.34763	up	5830407E08Rik	RIKEN cDNA 5830407E08 gene
1429722_at	1.62967	up	1.28722	up	2.95591	down	Zbtb4	zinc finger and BTB domain containing 4
1429734_at	1.14557	down	3.18959	up	2.43698	up	4632434I11Rik	RIKEN cDNA 4632434I11 gene
1429744_at	1.10457	down	2.06152	up	1.74627	up	4931407G18Rik	RIKEN cDNA 4931407G18 gene
1429751_at	1.01293	up	1.35874	up	2.08381	up	Zswim2	zinc finger, SWIM domain containing 2
1429754_a_at	1.40497	down	1.96541	up	2.71647	up	4933406F09Rik	RIKEN cDNA 4933406F09 gene
1429769_at	1.54734	down	1.65932	up	2.35974	up	Pggt1b	protein geranylgeranyltransferase type I, beta subunit
1429771_at	1.09099	up	2.50044	down	3.20105	down	3110073H01Rik	RIKEN cDNA 3110073H01 gene
1429811_at	1.23307	up	1.01408	down	2.53727	down	4933424B01Rik	RIKEN cDNA 4933424B01 gene
1429870_at	1.33696	down	1.68155	up	2.43574	up	Tnik	TRAF2 and NCK interacting kinase
1429896_at	1.77069	down	1.77865	up	3.5674	up	5830408B19Rik	RIKEN cDNA 5830408B19 gene
1429900_at	1.00619	up	2.54292	up	1.99891	up	5330406M23Rik	RIKEN cDNA 5330406M23 gene
1429992_at	1.22717	down	1.35832	up	2.8212	up	Speer4b	spermatogenesis associated glutamate (E)-rich protein 4b
1429993_s_at	1.14855	down	2.36731	up	3.39796	up	ENSMUSG00000073116 /// Speer4b	predicted gene, ENSMUSG00000073116 /// spermatogenesis associated glutamate (E)-rich protein 4b
1429996_at	1.36934	up	1.21511	up	2.80335	down	6330417A16Rik	RIKEN cDNA 6330417A16 gene
1430033_at	1.09499	up	1.01966	up	2.33051	down	5330431K02Rik	RIKEN cDNA 5330431K02 gene
1430083_at	1.29331	down	1.24435	down	2.36812	up	2610307P16Rik	RIKEN cDNA 2610307P16 gene
1430112_at	1.03953	down	1.54295	down	3.28276	up	Wdr66	WD repeat domain 66
1430191_at	1.01321	up	1.0361	down	2.30956	down	9130004J05Rik	RIKEN cDNA 9130004J05 gene
1430264_at	1.39707	up	1.16165	down	2.08463	down	2610030P05Rik	RIKEN cDNA 2610030P05 gene
1430288_x_at	1.70953	down	2.77647	down	1.53077	up	Rps21	ribosomal protein S21
1430379_at	1.25701	down	2.19697	up	3.68964	up	5830411K21Rik	RIKEN cDNA 5830411K21 gene
1430384_at	1.41694	down	2.31419	up	1.87679	up	Tle4	transducin-like enhancer of split 4, homolog of Drosophila E(spl)
1430393_at	1.26775	down	1.79416	up	2.51941	up	2510017J16Rik	RIKEN cDNA 2510017J16 gene
1430465_at	1.01592	down	1.06005	down	2.05938	up	Raly	hnRNP-associated with lethal yellow
1430543_at	2.07232	down	2.02412	down	1.04722	up	Clip3	CAP-GLY domain containing linker protein 3
1430583_at	1.32572	down	1.53452	up	2.04475	up	Nrcam	neuron-glia-CAM-related cell adhesion molecule
1430618_at	1.20232	down	1.86245	up	2.04265	up	2610020C07Rik	RIKEN cDNA 2610020C07 gene
1430622_at	1.73966	down	1.85626	up	3.10953	up	4833423F13Rik	RIKEN cDNA 4833423F13 gene
1430633_s_at	1.07962	up	2.28131	up	1.12999	up	C430045I18Rik	RIKEN cDNA C430045I18 gene
1430640_a_at	1.11447	down	1.40266	up	2.38525	up	Prkar2b	protein kinase, cAMP dependent regulatory, type II beta
1430655_at	1.34668	down	2.1087	up	2.05138	up	4631405K08Rik	RIKEN cDNA 4631405K08 gene
1430662_at	1.03034	up	1.50939	up	2.46363	up	9430091E24Rik	RIKEN cDNA 9430091E24 gene
1430695_at	1.33724	down	3.11777	up	1.0356	up	Tlr4	toll-like receptor 4
1430786_at	1.39803	down	2.34859	up	2.3076	up	1110002E22Rik	RIKEN cDNA 1110002E22 gene
1430883_at	1.16088	up	3.39748	up	4.78359	up	4933402C05Rik	RIKEN cDNA 4933402C05 gene
1430884_at	1.65034	down	1.9933	up	3.12682	up	4930568G15Rik	RIKEN cDNA 4930568G15 gene
1430919_at	1.11734	up	1.35056	up	2.02454	up	4930525F21Rik	RIKEN cDNA 4930525F21 gene
1430928_at	1.20125	down	1.34105	up	2.92919	up	2900002J02Rik	RIKEN cDNA 2900002J02 gene
1430929_at	1.2499	down	1.98123	up	2.59777	up	9430082L08Rik	RIKEN cDNA 9430082L08 gene
1430946_at	2.50879	down	1.16146	up	2.70149	up	2600014E21Rik	RIKEN cDNA 2600014E21 gene
1431159_at	1.03327	up	1.09979	down	2.33199	down	Macrod2	MACRO domain containing 2
1431202_at	1.47139	up	1.59978	down	3.05189	down	Herc3	hect domain and RLD 3
1431204_at	1.02282	up	2.23554	down	2.64004	down	4930578N16Rik	RIKEN cDNA 4930578N16 gene
1431228_s_at	2.07974	down	1.04185	down	1.00292	up	4930526I15Rik	RIKEN cDNA 4930526I15 gene
1431233_at	1.11029	down	3.25374	down	1.72496	down	Cnnm4	cyclin M4
1431248_at	1.26193	down	2.03685	up	2.7807	up	5031426D15Rik	RIKEN cDNA 5031426D15 gene
1431256_at	1.31501	up	1.21026	up	2.58031	down	5033423O07Rik	RIKEN cDNA 5033423O07 gene
1431294_at	1.48925	down	2.2007	up	2.90849	up	Speer7-ps1 /// Speer8-ps1	spermatogenesis associated glutamate (E)-rich protein 7, pseudogene 1 /// spermatogenesis associated glutamate (E)-rich protein 8, pseudogene 1
1431352_s_at	1.66677	down	1.97066	up	3.47337	up	Pvt1	plasmacytoma variant translocation 1
1431367_at	1.80889	up	1.84484	up	3.27059	down	2011-03-01	membrane-associated ring finger (C3HC4) 1
1431372_at	2.78693	up	1.051	down	3.62349	down	Srpk2	serine/arginine-rich protein specific kinase 2
1431424_at	1.26189	down	2.31344	up	3.11828	up	2810055G20Rik	RIKEN cDNA 2810055G20 gene
1431430_s_at	1.22559	down	1.24867	up	2.41771	up	Trim59	tripartite motif-containing 59
1431433_at	1.2273	down	2.40812	up	2.04997	up	Sbf2	SET binding factor 2
1431510_s_at	2.20475	down	1.41791	down	1.12345	down	Cmc1	COX assembly mitochondrial protein homolog (S. cerevisiae)
1431607_at	1.02388	up	1.14828	down	2.20399	up	Lypla1	lysophospholipase 1
1431883_at	1.32219	down	3.52836	up	2.86727	up	Tac1	tachykinin 1
1431896_at	1.33691	down	1.72581	up	3.84009	up	Six6os1	Six6 opposite strand transcript 1
1432088_at	1.01663	up	1.22287	up	2.03093	up	Veph1	ventricular zone expressed PH domain homolog 1 (zebrafish)
1432090_at	1.67185	down	3.42864	up	4.74461	up	Ccdc83	coiled-coil domain containing 83
1432123_at	1.05123	up	1.27964	up	2.00898	up	4930455H04Rik	RIKEN cDNA 4930455H04 gene
1432178_at	1.12588	down	1.01176	up	2.25026	up	4933431I19Rik	RIKEN cDNA 4933431I19 gene
1432298_at	1.16669	up	2.03391	up	2.59354	up	4921508M14Rik	RIKEN cDNA 4921508M14 gene
1432313_at	1.11029	up	1.26512	down	2.1008	up	4933433F19Rik	RIKEN cDNA 4933433F19 gene
1432336_at	1.07322	down	1.97237	up	2.66462	up	5033404E19Rik	RIKEN cDNA 5033404E19 gene
1432343_at	1.18468	up	1.24799	up	2.01288	down	4930419G24Rik	RIKEN cDNA 4930419G24 gene
1432373_at	1.1693	down	1.77697	up	2.33363	up	4930533B01Rik	RIKEN cDNA 4930533B01 gene
1432403_at	1.19149	down	2.03206	up	2.64045	up	4933402C06Rik	RIKEN cDNA 4933402C06 gene
1432404_at	1.20234	down	1.56408	up	3.14397	up	4930505A04Rik	RIKEN cDNA 4930505A04 gene
1432429_at	1.11366	down	4.25162	up	3.58253	up	8430437N05Rik	RIKEN cDNA 8430437N05 gene
1432555_at	2.93532	down	2.05021	down	8.58478	down	Whrn	whirlin
1432720_at	1.05664	up	3.07111	up	2.37178	up	4833412K13Rik	RIKEN cDNA 4833412K13 gene
1432743_at	1.07454	down	1.48656	up	2.32803	up	4930443G03Rik	RIKEN cDNA 4930443G03 gene
1432745_at	1.26828	down	2.90031	up	3.61164	up	9430092D12Rik	RIKEN cDNA 9430092D12 gene
1432757_at	1.22196	up	1.95869	up	2.99161	down	2900011L18Rik	RIKEN cDNA 2900011L18 gene
1432787_at	1.37153	down	2.62444	up	5.36264	up	6720420G18Rik	RIKEN cDNA 6720420G18 gene
1432788_at	1.06425	down	2.40833	up	3.12085	up	6720420G18Rik	RIKEN cDNA 6720420G18 gene
1432942_at	1.32077	down	2.64531	up	3.4925	up	5730408A14Rik	RIKEN cDNA 5730408A14 gene
1433002_at	1.41348	down	1.56401	up	2.25367	up	9030613N10Rik	RIKEN cDNA 9030613N10 gene
1433027_at	1.11625	down	2.89562	up	1.82249	up	5830485P09Rik	RIKEN cDNA 5830485P09 gene
1433169_at	1.53943	down	1.50316	up	2.97737	up	5830456J23Rik	RIKEN cDNA 5830456J23 gene
1433171_at	1.13367	down	3.71346	up	5.02302	up	3110049I03Rik	RIKEN cDNA 3110049I03 gene
1433172_at	1.38297	up	4.85522	up	7.73302	up	3110049I03Rik	RIKEN cDNA 3110049I03 gene
1433205_at	1.58342	up	1.16069	down	2.02456	down	Ndfip2	Nedd4 family interacting protein 2
1433212_at	1.05788	up	1.23269	down	2.11959	down	2700008E08Rik	RIKEN cDNA 2700008E08 gene
1433270_at	1.4911	down	2.42197	up	2.01807	up	9530004M16Rik	RIKEN cDNA 9530004M16 gene
1433387_at	1.39412	down	1.19607	up	2.38396	up	2900022M07Rik	RIKEN cDNA 2900022M07 gene
1433441_at	1.13208	up	1.45238	down	2.1311	down	Fbxl5	F-box and leucine-rich repeat protein 5
1433481_at	1.10482	up	1.9584	down	2.5153	down	Fkbp14	FK506 binding protein 14
1433561_at	1.10296	up	1.28796	down	2.28069	down	Acap2	ArfGAP with coiled-coil, ankyrin repeat and PH domains 2
1433602_at	1.63691	down	1.6988	up	3.04424	up	Gabra5	gamma-aminobutyric acid (GABA) A receptor, subunit alpha 5
1433634_at	2.09178	down	1.0546	down	1.09588	down	Irf2bp2	interferon regulatory factor 2 binding protein 2
1433679_at	1.01835	up	1.57873	down	2.11656	down	Fubp3	far upstream element (FUSE) binding protein 3
1433699_at	1.04238	up	3.68902	down	7.1242	down	Tnfaip3	tumor necrosis factor, alpha-induced protein 3
1433722_at	1.06583	up	2.79598	down	2.52397	down	Akap13	A kinase (PRKA) anchor protein 13
1433742_at	1.1889	up	2.7164	down	3.1027	down	Kank1	KN motif and ankyrin repeat domains 1
1433755_at	1.03746	up	1.80132	down	3.00278	down	Mier1	mesoderm induction early response 1 homolog (Xenopus laevis
1433776_at	1.49738	down	1.22938	up	2.52256	up	Lhfp	lipoma HMGIC fusion partner
1433817_at	1.05197	up	2.03701	down	2.61753	down	Agpat3	1-acylglycerol-3-phosphate O-acyltransferase 3
1433934_at	1.20995	down	2.28936	down	2.73466	down	Sec24a	Sec24 related gene family, member A (S. cerevisiae)
1433960_at	1.03188	up	1.38495	down	2.5442	down	Isg20l2	interferon stimulated exonuclease gene 20-like 2
1433993_at	1.52467	up	1.91756	down	2.73641	down	4931406P16Rik	RIKEN cDNA 4931406P16 gene
1434014_at	1.47074	up	1.35227	down	2.20495	down	Atg4c	autophagy-related 4C (yeast)
1434040_at	1.14971	down	2.33604	down	1.09562	up	Appbp2	amyloid beta precursor protein (cytoplasmic tail) binding protein 2
1434068_s_at	1.09622	down	1.17676	up	2.23184	up	AI662270	expressed sequence AI662270
1434070_at	1.21514	down	2.46791	down	2.75213	down	Jag1	jagged 1
1434075_at	1.12739	down	3.04557	down	2.41065	down	BC030336	cDNA sequence BC030336
1434077_at	1.17176	up	1.10076	down	3.09781	down	Wdr37	WD repeat domain 37
1434082_at	1.32694	up	2.79682	down	2.06838	down	Pctk2	PCTAIRE-motif protein kinase 2
1434101_at	2.13743	down	1.64373	up	2.93891	up	Nfib	nuclear factor I/B
1434102_at	1.70208	down	1.14326	up	2.54616	up	Nfib	nuclear factor I/B
1434107_at	1.09363	up	2.24691	up	1.31944	up	Spata2	spermatogenesis associated 2
1434110_x_at	1.55964	down	2.25806	up	2.11606	up	2610016E04Rik /// Mup1 /// Mup2	RIKEN cDNA 2610016E04 gene /// major urinary protein 1 /// major urinary protein 2
1434122_at	1.07963	down	3.7277	down	3.5499	down	Fbxo27	F-box protein 27
1434141_at	2.7972	down	2.81189	down	4.54993	up	Gucy1a3	guanylate cyclase 1, soluble, alpha 3
1434173_s_at	2.03276	down	1.33556	down	1.04609	down	D19Bwg1357e	DNA segment, Chr 19, Brigham & Women's Genetics 1357 expressed
1434174_at	1.09192	down	1.88164	down	2.47421	down	Lysmd3	LysM, putative peptidoglycan-binding, domain containing 3
1434179_at	1.23179	up	1.66543	down	3.31676	down	Mll3	myeloid/lymphoid or mixed-lineage leukemia 3
1434246_at	1.04136	down	1.49987	up	2.19138	up	L3mbtl3	l(3)mbt-like 3 (Drosophila)
1434265_s_at	1.05688	down	1.80623	down	2.1316	down	Ank2	ankyrin 2, brain
1434267_at	1.04809	up	2.38705	down	2.00509	down	Nek1	NIMA (never in mitosis gene a)-related expressed kinase 1
1434274_at	1.07727	up	2.33071	up	1.34765	up	Mycbp2	MYC binding protein 2
1434384_at	1.12867	down	1.92319	down	2.13331	down	Nrip1	nuclear receptor interacting protein 1
1434394_at	1.25883	up	1.18912	down	2.12941	down	N4bp2	NEDD4 binding protein 2
1434408_at	1.05985	up	1.32693	down	2.02919	down	Atxn3	ataxin 3
1434414_at	1.23843	down	2.05814	up	4.17666	up	Foxred2	FAD-dependent oxidoreductase domain containing 2
1434424_at	1.07642	up	1.32829	down	2.5204	down	Mfsd7b	major facilitator superfamily domain containing 7B
1434550_at	1.14164	down	1.05996	down	2.04601	up	3830406C13Rik	RIKEN cDNA 3830406C13 gene
1434558_at	1.05257	up	2.37641	down	2.72209	down	Wdr47	WD repeat domain 47
1434567_at	1.32825	down	2.83869	down	1.85077	down	4732496O08Rik	RIKEN cDNA 4732496O08 gene
1434572_at	1.16168	up	1.98183	down	2.94446	down	Hdac9	histone deacetylase 9
1434613_at	1.31905	up	1.26976	down	2.03155	down	1810013L24Rik	RIKEN cDNA 1810013L24 gene
1434636_at	1.06887	down	2.15496	down	1.01147	down	Homez	homeodomain leucine zipper-encoding gene
1434729_at	1.1546	down	2.64823	down	1.11397	down	Zc4h2	zinc finger, C4H2 domain containing
1434756_at	1.33946	down	1.04127	up	2.75273	down	5430421B17	hypothetical protein 5430421B17
1434765_at	1.21067	up	1.37689	down	2.16964	down	Ep300	E1A binding protein p300
1434841_at	1.46412	up	1.54579	down	2.71793	down	Ino80d	INO80 complex subunit D
1434843_at	1.09581	up	1.36333	down	2.06154	down	Fam179b	family with sequence similarity 179, member B
1434860_at	1.01708	up	2.82058	down	3.03475	down	Dpy19l4	dpy-19-like 4 (C. elegans)
1434939_at	1.06854	up	1.12983	up	2.19276	down	Foxf1a	forkhead box F1a
1434950_a_at	2.28701	down	1.57823	up	3.69082	up	Armc8	armadillo repeat containing 8
1434951_at	1.45051	down	1.39262	up	3.00351	up	Armc8	armadillo repeat containing 8
1434967_at	1.08091	down	1.70968	down	3.22719	down	Zswim6	zinc finger, SWIM domain containing 6
1434989_at	1.34401	up	1.08935	up	2.67125	down	Unc80	unc-80 homolog (C. elegans)
1435017_at	1.49083	down	2.17931	down	1.04103	up	Cisd3	CDGSH iron sulfur domain 3
1435022_at	1.2878	down	1.76142	up	2.68277	up	Alx1	ALX homeobox 1
1435062_at	1.24729	up	1.63693	down	2.08956	down	1500001A10Rik	RIKEN cDNA 1500001A10 gene
1435095_at	1.48273	down	2.65294	up	4.60756	up	C030009O12Rik	RIKEN cDNA C030009O12 gene
1435096_at	1.22841	down	3.54667	down	3.9143	down	Ric8b	resistance to inhibitors of cholinesterase 8 homolog B (C. elegans)
1435157_at	1.38794	up	1.64911	down	2.58691	down	Hook3	hook homolog 3 (Drosophila)
1435179_at	1.38823	down	2.92471	down	3.52735	down	C130071C03Rik	RIKEN cDNA C130071C03 gene
1435229_at	1.77707	down	5.60785	down	6.39683	down	Gramd1b	GRAM domain containing 1B
1435256_at	2.15485	down	1.17056	down	1.23825	up	Clip3	CAP-GLY domain containing linker protein 3
1435266_at	1.18558	up	2.14842	down	2.7535	down	A930041I02Rik	RIKEN cDNA A930041I02 gene
1435274_at	1.02296	up	2.50527	down	2.47458	down	Spopl	speckle-type POZ protein-like
1435285_at	1.05897	down	1.07837	down	2.1931	up	Mpped2	metallophosphoesterase domain containing 2
1435291_at	1.19359	up	1.11892	down	2.02862	down	Lemd3	LEM domain containing 3
1435302_at	1.0408	up	1.30108	down	2.39357	down	Taf4b	TAF4B RNA polymerase II, TATA box binding protein (TBP)-associated factor
1435351_at	1.22389	down	2.39245	up	2.18274	up	Bend5	BEN domain containing 5
1435397_at	1.43343	up	1.66605	down	3.49999	down	Zbtb44	zinc finger and BTB domain containing 44
1435434_at	1.15178	down	2.10389	down	3.63604	down	Braf	Braf transforming gene
1435465_at	1.3671	down	2.03916	down	2.39491	up	Kbtbd11	kelch repeat and BTB (POZ) domain containing 11
1435466_at	1.0929	down	2.13719	down	1.21066	down	Sarm1	sterile alpha and HEAT/Armadillo motif containing 1
1435467_at	1.10221	up	2.07971	down	2.48399	down	Fgd6	FYVE, RhoGEF and PH domain containing 6
1435523_s_at	1.03364	up	2.20156	down	1.33582	up	2700089E24Rik	RIKEN cDNA 2700089E24 gene
1435538_at	1.48375	up	2.18102	down	3.46505	down	0610030E20Rik	RIKEN cDNA 0610030E20 gene
1435550_at	1.22921	up	1.61517	down	2.55738	down	C430014K11Rik	RIKEN cDNA C430014K11 gene
1435591_at	1.47744	up	1.47337	down	2.20575	down	AI426330	expressed sequence AI426330
1435594_at	1.29152	up	1.64286	down	2.16927	down	Atl2	atlastin GTPase 2
1435664_at	1.45823	up	1.38463	down	2.93679	down	Zfp397	zinc finger protein 397
1435676_at	1.28389	up	2.33206	down	6.77126	down	Cep164	centrosomal protein 164
1435682_at	1.28604	down	1.05062	down	2.2464	up	Lars2	leucyl-tRNA synthetase, mitochondrial
1435698_at	1.09304	down	1.84586	down	3.74579	down	4921505C17Rik	RIKEN cDNA 4921505C17 gene
1435720_at	2.33952	down	1.39108	down	2.77317	up	Kcnd3	potassium voltage-gated channel, Shal-related family, member 3
1435739_at	1.0346	up	1.87301	down	3.33732	down	Lats1	large tumor suppressor
1435741_at	1.11056	up	1.90133	down	2.33616	down	Pde8b	phosphodiesterase 8B
1435746_at	2.16061	up	1.06347	down	1.55235	down	Srpk2	serine/arginine-rich protein specific kinase 2
1435753_a_at	1.24011	down	2.05175	down	1.0765	up	Nucks1	nuclear casein kinase and cyclin-dependent kinase substrate 1
1435784_at	1.1111	down	2.58123	down	3.36805	down	Atg9a	autophagy-related 9A (yeast)
1435793_at	2.10752	down	1.61415	up	2.37742	up	Aph1b	anterior pharynx defective 1b homolog (C. elegans)
1435805_at	1.58892	down	1.15424	down	2.68914	up	Lin7a	lin-7 homolog A (C. elegans)
1435822_at	1.11817	down	2.98466	down	1.98854	down	D830012I24Rik	RIKEN cDNA D830012I24 gene
1435867_at	1.53522	up	1.06473	up	2.16439	down	Jhdm1d	jumonji C domain-containing histone demethylase 1 homolog D (S. cerevisiae)
1436015_s_at	1.2021	down	1.19134	up	2.8071	up	Stk4	serine/threonine kinase 4
1436070_at	5.06978	down	11.1046	down	4.97066	down	Glo1	glyoxalase 1
1436101_at	1.05789	up	2.02759	down	1.82276	down	Rnf24	ring finger protein 24
1436122_at	1.06392	up	1.39241	up	2.00795	up	Zfp667	zinc finger protein 667
1436156_at	1.02834	up	1.47303	down	2.47454	down	Ccar1	cell division cycle and apoptosis regulator 1
1436191_at	1.15364	up	1.74008	down	2.2124	down	Arid4a	AT rich interactive domain 4A (RBP1-like)
1436247_at	1.17456	up	1.19886	down	2.24034	down	Ints2	integrator complex subunit 2
1436248_at	1.00785	up	1.13695	down	2.53955	down	Rasal2	RAS protein activator like 2
1436287_at	1.01494	down	2.61942	down	2.92534	down	ENSMUSG00000074303	predicted gene, ENSMUSG00000074303
1436299_at	1.14162	down	3.63433	down	4.00199	down	Gls	glutaminase
1436325_at	1.30408	up	1.81585	down	2.08098	down	Rora	RAR-related orphan receptor alpha
1436332_at	1.4277	down	5.57453	down	1.99016	down	Hspb6	heat shock protein, alpha-crystallin-related, B6
1436378_at	1.41583	down	1.37365	down	2.03331	up	Lrrfip2	leucine rich repeat (in FLII) interacting protein 2
1436436_at	1.42125	down	2.09671	down	1.29365	up	Cnih4	cornichon homolog 4 (Drosophila)
1436486_x_at	1.00269	up	2.02455	down	1.01065	up	Whrn	Whirlin, mRNA (cDNA clone MGC:183668 IMAGE:9087668)
1436543_at	1.51086	down	1.24269	up	2.18144	up	Gtpbp10	GTP-binding protein 10 (putative)
1436544_at	1.04856	down	1.74516	up	2.31004	up	Atp10d	ATPase, class V, type 10D
1436545_at	2.23355	down	1.01904	up	1.28412	up	Dtx4	deltex 4 homolog (Drosophila)
1436632_at	1.59347	up	1.02902	down	3.40903	down	Ubn2	ubinuclein 2
1436654_at	1.10524	down	2.3074	up	2.85872	up	Gen1	Gen homolog 1, endonuclease (Drosophila)
1436694_s_at	1.28957	up	1.42939	down	2.44715	up	Neurod4	neurogenic differentiation 4
1436723_at	1.03272	up	2.08327	up	1.06837	up	Cenpi	centromere protein I
1436813_x_at	1.19224	down	4.81621	down	3.32505	down	Khsrp	KH-type splicing regulatory protein
1436818_a_at	1.08123	up	1.92727	down	2.42968	down	Msi2	Musashi homolog 2 (Drosophila)
1436826_at	1.0014	up	1.77083	down	2.85414	down	Tmtc3	transmembrane and tetratricopeptide repeat containing 3
1436866_at	1.78371	down	2.11133	up	3.1746	up	Efna5	ephrin A5
1436976_a_at	1.34763	up	1.3081	down	2.32978	down	Yod1	YOD1 OTU deubiquitinating enzyme 1 homologue (S. cerevisiae)
1436982_at	1.29391	up	1.86069	down	3.40828	down	Tnrc6b	trinucleotide repeat containing 6b
1437020_at	1.06434	up	1.13602	up	3.52284	down	Ep400	E1A binding protein p400
1437021_at	1.05012	up	1.91148	down	2.80476	down	Arl13b	ADP-ribosylation factor-like 13B
1437031_at	1.10435	up	2.07774	down	2.4024	down	Acsl6	Acyl-CoA synthetase long-chain family member 6 (Acsl6), transcript variant 1, mRNA
1437041_at	1.12559	up	1.99415	down	2.11643	down	Sfrs18	splicing factor, arginine/serine-rich 18
1437064_at	1.13556	down	3.05046	up	3.67855	up	Ar	androgen receptor
1437069_at	1.04381	up	2.23808	down	2.46487	down	Osbpl8	oxysterol binding protein-like 8
1437105_at	1.38121	up	2.27914	down	1.86391	down	Kdm5a	lysine (K)-specific demethylase 5A
1437118_at	1.11813	down	2.07142	up	1.63716	up	Usp7	ubiquitin specific peptidase 7
1437149_at	1.01803	down	1.48168	down	2.56391	down	Slc6a6	solute carrier family 6 (neurotransmitter transporter, taurine), member 6
1437154_at	1.00016	down	1.64623	down	2.00744	down	Cep170	centrosomal protein 170
1437160_at	1.84984	down	1.40496	up	2.49111	up	Nlgn1	neuroligin 1
1437200_at	1.64707	up	1.581	down	2.84641	down	Fcho2	FCH domain only 2
1437206_at	1.29957	up	1.44149	down	2.52133	down	Setd5	SET domain containing 5
1437274_at	1.30969	up	1.12082	up	2.07892	down	Copa	coatomer protein complex subunit alpha
1437353_at	1.55968	up	1.01048	down	3.03199	down	Setd1b	SET domain containing 1B
1437395_at	1.01559	up	2.08813	down	2.52412	down	Zcchc11	zinc finger, CCHC domain containing 11
1437403_at	1.90475	down	2.09794	up	3.08094	up	Samd5	sterile alpha motif domain containing 5
1437426_at	1.45417	up	1.00755	down	2.64848	down	Wac	WW domain containing adaptor with coiled-coil (Wac), mRNA
1437443_at	1.04476	up	2.2572	down	5.21839	down	EG620382	PREDICTED: Mus musculus predicted gene, EG620382 (EG620382), mRNA
1437466_at	1.6415	down	1.60209	up	2.08715	up	Alcam	activated leukocyte cell adhesion molecule
1437467_at	1.61069	down	2.21465	up	2.27077	up	Alcam	activated leukocyte cell adhesion molecule
1437492_at	1.15822	down	2.27368	up	1.50493	up	Mkx	mohawk homeobox
1437598_at	1.26102	up	1.61994	down	3.10652	down	Zbtb20	zinc finger and BTB domain containing 20
1437632_at	1.09542	down	3.03436	down	4.27988	down	Med14	mediator complex subunit 14
1437755_at	1.11627	down	1.98106	up	2.68704	up	Slc5a12	solute carrier family 5 (sodium/glucose cotransporter), member 12
1437789_at	1.45607	up	1.0941	up	2.2995	down	Birc6	baculoviral IAP repeat-containing 6
1437797_at	1.26852	up	1.27051	down	2.58075	down	Atp2a2	ATPase, Ca++ transporting, cardiac muscle, slow twitch 2
1437862_at	1.57933	up	1.36194	up	2.07407	down	Rbm25	RNA binding motif protein 25
1437894_at	1.42588	down	1.38552	up	2.52521	up	Prox1	prospero-related homeobox 1
1438018_at	1.19504	up	1.4498	down	2.00202	down	Hook1	hook homolog 1 (Drosophila)
1438073_at	1.01618	up	1.0174	down	2.85021	down	Spry3	sprouty homolog 3 (Drosophila)
1438078_at	1.03871	down	1.91641	down	4.04299	down	Dgke	diacylglycerol kinase, epsilon
1438123_at	2.82651	up	1.16473	down	2.20672	down	ENSMUSG00000057924	CDNA fis, clone TRACH3037696
1438125_at	1.25169	down	2.77684	up	1.60855	up	C230085N15Rik	RIKEN cDNA C230085N15 gene
1438127_at	1.3049	up	1.10033	up	2.50372	down	LOC552906	hypothetical LOC552906
1438130_at	1.24701	up	1.34814	down	2.87747	down	Taf15	TAF15 RNA polymerase II, TATA box binding protein (TBP)-associated factor
1438236_at	2.16987	down	1.50921	up	1.92319	up	Nfia	nuclear factor I/A
1438249_at	1.416	up	2.19658	up	1.60086	down	Usp7	ubiquitin specific peptidase 7
1438410_at	1.04183	up	1.14116	down	2.26028	up	Prtg	protogenin homolog (Gallus gallus)
1438426_at	1.41907	down	2.18753	down	1.13578	up	Shisa4	shisa homolog 4 (Xenopus laevis)
1438450_at	1.92089	down	1.2221	up	3.55124	up	Lin7a	lin-7 homolog A (C. elegans)
1438495_at	1.49553	up	1.59126	up	2.61256	down	Top1	topoisomerase (DNA) I
1438515_at	2.02057	up	1.46915	up	3.43675	down	Zfp207	zinc finger protein 207
1438516_at	1.19015	up	2.5552	up	1.11804	down	Rif1	Rap1 interacting factor 1 homolog (yeast), mRNA (cDNA clone IMAGE:4503215)
1438517_at	1.47459	up	1.18555	down	2.32848	down	Wwox	WW domain-containing oxidoreductase
1438538_at	1.30116	up	1.28766	up	2.48846	down	Mecp2	methyl CpG binding protein 2
1438540_at	1.19148	up	2.01645	up	3.2031	up	Col25a1	collagen, type XXV, alpha 1
1438561_x_at	1.27845	down	4.43149	down	2.32025	down	Tmem180	transmembrane protein 180
1438588_at	1.06687	down	2.29839	up	1.89313	up	Plagl1	Lost on transformation protein 1 (Lot1)
1438628_x_at	4.11791	up	1.14491	down	1.20856	down	Cntn3	contactin 3
1438639_x_at	3.55525	up	1.00258	up	1.77085	down	Exoc3l2	PREDICTED: Mus musculus RIKEN cDNA 4933417E01 gene (4933417E01Rik), mRNA
1438641_x_at	1.11271	down	2.22947	down	1.97496	down	Fam57b	family with sequence similarity 57, member B
1438643_at	1.05288	down	2.25484	up	3.63742	down	Camk1d	Calcium/calmodulin-dependent protein kinase ID, mRNA (cDNA clone IMAGE:5052777)
1438658_a_at	2.18868	down	1.06036	down	1.01417	down	S1pr3	sphingosine-1-phosphate receptor 3
1438703_at	1.08132	down	1.84319	up	2.53799	up	Ankrd26	ankyrin repeat domain 26
1438798_at	1.70927	up	1.07318	down	3.53292	down	4931406P16Rik	RIKEN cDNA 4931406P16 gene
1438828_at	1.1287	down	2.27901	up	1.10007	down	Rapgef6	Rap guanine nucleotide exchange factor (GEF) 6
1438834_at	1.20967	up	2.33388	up	1.01772	down	Mospd2	motile sperm domain containing 2
1438878_at	1.55484	down	1.47896	up	2.48166	up	6430537K16Rik	RIKEN cDNA 6430537K16 gene
1438896_at	1.58807	up	1.13239	down	3.49705	down	Dnajc6	DnaJ (Hsp40) homolog, subfamily C, member 6
1439046_at	1.07895	down	2.81526	up	2.35919	up	Ccdc55	coiled-coil domain containing 55
1439127_at	1.10005	up	3.21787	up	1.9595	up	AI314180	expressed sequence AI314180
1439158_at	1.27863	down	2.76194	up	2.14399	up	Tlk1	tousled-like kinase 1
1439328_at	1.37015	down	1.73862	up	2.75393	up	Nfat5	nuclear factor of activated T-cells 5
1439330_at	1.41724	up	1.07284	down	2.13814	down	D230040J21Rik	RIKEN cDNA D230040J21 gene
1439342_at	1.74811	up	1.40551	up	2.75182	down	Clpx	ClpX protein
1439387_x_at	1.42461	down	3.46874	down	5.22341	down	2310061F22Rik /// LOC637671	RIKEN cDNA 2310061F22 gene /// similar to RIKEN cDNA 2310061F22 gene
1439477_at	1.46114	up	1.27681	down	2.34819	down	Ube2b	ubiquitin-conjugating enzyme E2B, RAD6 homology (S. cerevisiae)
1439480_at	1.08936	up	2.06332	down	1.34127	down	ENSMUSG00000075545	predicted gene, ENSMUSG00000075545
1439505_at	1.15768	down	3.29802	up	1.93952	up	Clic5	chloride intracellular channel 5
1439527_at	1.18302	up	2.1859	up	2.33823	up	Pgr	progesterone receptor
1439573_at	1.20716	down	2.98779	down	1.09092	down	Rtn4rl2	reticulon 4 receptor-like 2
1439618_at	1.23953	up	1.00177	up	2.07277	down	Pde10a	phosphodiesterase 10A
1439629_at	1.44342	down	2.02065	up	2.54915	up	Nrxn3	neurexin III
1439635_at	1.37938	up	1.05412	up	6.82736	down	Rgs9	regulator of G-protein signaling 9
1439780_at	2.98509	down	2.26985	down	1.09753	down	Rpl7l1	ribosomal protein L7-like 1
1439783_at	1.12233	down	1.53423	up	2.47017	up	C330018D20Rik	RIKEN cDNA C330018D20 gene
1439798_at	1.03791	down	1.14857	up	2.03244	down	Hoxc10	homeo box C10
1439802_at	1.03482	up	3.21404	down	10.7317	down	Stk35	serine/threonine kinase 35
1439840_at	1.25912	up	1.74349	down	2.97138	down	Polb	polymerase (DNA directed), beta
1439850_at	1.13768	down	2.43516	up	2.28257	up	BC066028	cDNA sequence BC066028
1439862_at	1.12029	up	2.49164	down	2.90198	down	Rorb	RAR-related orphan receptor beta
1439905_at	4.18859	down	1.55028	down	1.40655	up	A330062J17Rik	RIKEN cDNA A330062J17 gene
1439983_a_at	1.09133	down	3.06986	down	1.20387	up	Accn3	amiloride-sensitive cation channel 3
1440038_at	1.56338	up	1.49805	up	2.09476	down	B430007K19Rik	RIKEN cDNA B430007K19 gene
1440173_x_at	2.56119	up	1.05461	up	1.29476	down	Selp	selectin, platelet
1440179_x_at	1.85141	down	2.76681	up	4.38336	up	Rnf217	ring finger protein 217
1440206_at	1.04164	up	2.09556	down	1.45482	up	A930024E05Rik	RIKEN cDNA A930024E05 gene
1440223_at	1.70437	up	2.19393	up	1.63841	down	Rbm6	RNA binding motif protein 6
1440226_at	1.05957	down	1.5657	down	3.00154	down	Zfp760	zinc finger protein 760
1440254_at	2.08561	down	2.47339	down	1.01783	down	100041277	predicted gene, 100041277
1440278_at	1.17719	down	1.02296	down	2.48096	up	Dynll1	dynein light chain LC8-type 1
1440285_at	1.26084	down	5.48723	down	2.71854	down	Ppp1r9a	protein phosphatase 1, regulatory (inhibitor) subunit 9A
1440307_at	2.00035	up	1.04511	down	2.43735	down	Gtf3c2	general transcription factor IIIC, polypeptide 2, beta
1440310_at	1.9939	down	1.59975	up	2.68251	up	Runx1t1	Runt-related transcription factor 1; translocated to, 1 (cyclin D-related) (Runx1t1), transcript variant 3, mRNA
1440385_at	1.46671	down	2.33692	up	1.47157	up	9530051E23Rik	RIKEN cDNA 9530051E23 gene
1440402_at	1.17809	down	1.44048	down	4.21864	down	4831426I19Rik	RIKEN cDNA 4831426I19 gene
1440491_at	1.49426	down	1.48753	up	2.57827	up	Slc1a3	solute carrier family 1 (glial high affinity glutamate transporter), member 3
1440572_at	1.07629	down	2.05555	up	3.29495	up	Dusp19	dual specificity phosphatase 19
1440615_at	1.02851	up	2.7503	up	1.75508	up	Dusp16	dual specificity phosphatase 16
1440658_at	1.00681	up	2.27388	up	2.00576	up	Ammecr1l	AMME chromosomal region gene 1-like
1440681_at	1.05548	up	2.36462	down	2.05979	down	Chrna7	cholinergic receptor, nicotinic, alpha polypeptide 7
1440717_at	1.96034	up	1.04923	up	2.969	down	AA407881	expressed sequence AA407881
1440836_at	1.22538	up	1.67187	down	3.04265	down	Setd1b	SET domain containing 1B
1440837_at	7.40461	up	1.24606	up	1.01578	down	H2-Ob	histocompatibility 2, O region beta locus
1440846_at	1.52576	down	1.43952	up	2.72001	up	A930041I02Rik	RIKEN cDNA A930041I02 gene
1440852_at	1.19456	down	2.41887	up	2.13462	up	Idi2	isopentenyl-diphosphate delta isomerase 2
1440853_at	1.34521	down	1.43213	up	2.27226	up	Rhot1	ras homolog gene family, member T1
1440868_at	1.21431	down	1.65608	up	2.6328	up	Gabpb2	GA repeat binding protein, beta 2
1440924_at	1.03435	up	1.98179	up	2.86058	up	Kif20b	kinesin family member 20B
1440962_at	1.86743	down	1.15143	up	2.12707	up	Slc8a3	solute carrier family 8 (sodium/calcium exchanger), member 3
1441001_at	1.20657	down	2.07313	up	1.95447	down	AI225934	expressed sequence AI225934
1441082_at	1.43004	down	2.11118	up	1.82589	up	Dscam	Down syndrome cell adhesion molecule
1441092_at	1.20805	down	2.56541	up	2.87113	up	9330159M07Rik	RIKEN cDNA 9330159M07 gene
1441137_at	1.06514	down	2.86279	up	2.44889	up	Bicc1	bicaudal C homolog 1 (Drosophila)
1441144_at	1.19901	down	1.34244	down	8.13142	up	Arr3	arrestin 3, retinal
1441330_at	2.61392	up	1.18823	down	1.02928	down	Crb1	crumbs homolog 1 (Drosophila)
1441370_at	1.47685	up	1.13183	down	3.89337	down	Tmcc1	Transmembrane and coiled coil domains 1, mRNA (cDNA clone IMAGE:3968813)
1441411_at	2.14636	down	1.26034	up	1.45814	up	Lims1	LIM and senescent cell antigen-like domains 1
1441414_at	1.08856	down	1.66335	up	2.01184	down	Sfi1	Sfi1 homolog, spindle assembly associated (yeast), mRNA (cDNA clone IMAGE:4191452)
1441464_at	3.15737	up	1.34085	up	1.28195	up	A630035D09Rik	RIKEN cDNA A630035D09 gene
1441493_at	1.67191	down	1.36379	up	3.08947	up	Erc1	ELKS/RAB6-interacting/CAST family member 1
1441550_at	1.2273	up	1.0361	down	2.03991	down	9330184L24Rik	RIKEN cDNA 9330184L24 gene
1441558_at	1.3498	up	1.1234	down	3.50685	down	D230044B12Rik	RIKEN cDNA D230044B12 gene
1441569_at	1.01071	up	1.06332	up	2.07929	up	E330009P21Rik	RIKEN cDNA E330009P21 gene
1441607_at	1.16724	down	2.1305	up	1.72971	up	AU015603	expressed sequence AU015603
1441768_at	1.38434	up	1.21017	up	3.82327	down	9430051O21Rik	RIKEN cDNA 9430051O21 gene
1441801_at	1.12793	up	2.30522	up	2.88305	up	Kctd4	potassium channel tetramerisation domain containing 4
1441921_x_at	1.24358	up	1.56672	down	2.33905	down	Esrrb	estrogen related receptor, beta
1441937_s_at	1.34303	down	2.5772	down	1.97863	up	LOC100047214 /// Pink1	similar to PTEN induced putative kinase 1 /// PTEN induced putative kinase 1
1441972_at	1.44671	down	1.96999	up	3.79585	up	6230424C14Rik	RIKEN cDNA 6230424C14 gene
1441987_at	1.04769	up	3.14258	up	2.79053	up	Mbd5	methyl-CpG binding domain protein 5
1442029_at	1.13059	down	1.02836	up	2.27156	down	Kcnq1ot1	KCNQ1 overlapping transcript 1
1442035_at	2.10999	down	1.55675	down	1.00488	down	Chrna5	cholinergic receptor, nicotinic, alpha polypeptide 5
1442111_at	1.29904	up	1.21909	up	3.3218	down	D430033H22Rik	RIKEN cDNA D430033H22 gene
1442160_at	1.1678	down	1.86874	down	4.14494	up	Fam19a3	family with sequence similarity 19, member A3
1442179_at	1.68968	down	1.83376	up	3.78516	up	9430053O09Rik	RIKEN cDNA 9430053O09 gene
1442240_at	1.20681	up	1.72041	down	2.70899	down	Ctr9	Ctr9, Paf1/RNA polymerase II complex component, homolog (S. cerevisiae)
1442243_at	1.16063	up	3.61386	up	1.09282	down	Per3	period homolog 3 (Drosophila)
1442278_at	1.59333	up	1.11193	up	3.18434	down	Kdm5b	Jumonji, AT rich interactive domain 1B (Rbp2 like) (Jarid1b), mRNA
1442325_at	1.20612	up	1.89571	down	2.44709	down	Tbc1d24	TBC1 domain family, member 24
1442341_at	1.03335	down	2.63779	up	1.07957	down	Kalrn	kalirin, RhoGEF kinase
1442412_at	1.11759	down	1.42893	up	3.1722	up	Dnahc9	dynein, axonemal, heavy chain 9
1442501_at	1.17296	down	2.22185	up	2.18726	up	Nrxn1	neurexin I
1442769_at	1.55601	down	1.41015	up	5.61515	up	Mybpc1	myosin binding protein C, slow-type
1442967_at	1.14972	down	1.02378	down	7.0499	down	AU020147	expressed sequence AU020147
1443058_at	1.76624	down	1.83335	up	3.24432	up	Macrod2	MACRO domain containing 2
1443088_at	1.08528	up	1.74899	up	4.38383	down	9930031P18Rik	RIKEN cDNA 9930031P18 gene
1443119_at	2.20653	down	1.20098	up	3.01712	up	Grm7	glutamate receptor, metabotropic 7
1443123_at	1.4909	down	2.33427	up	4.17366	up	Tanc2	tetratricopeptide repeat, ankyrin repeat and coiled-coil containing 2
1443160_at	1.95138	up	1.21362	up	2.02256	down	Sbf2	SET binding factor 2, mRNA (cDNA clone IMAGE:4527932)
1443175_at	1.65563	down	2.8488	up	1.20649	up	A830010M09Rik	RIKEN cDNA A830010M09 gene
1443229_at	1.0823	down	2.15162	up	3.19857	up	Atad2	ATPase family, AAA domain containing 2
1443252_at	1.20756	up	1.12976	down	4.01982	down	Rnf144b	ring finger protein 144B
1443399_at	1.13818	up	1.01553	down	2.81023	down	AU021001	expressed sequence AU021001
1443419_at	1.33649	down	2.0484	up	1.1135	up	D5Ertd525e	DNA segment, Chr 5, ERATO Doi 525, expressed
1443485_at	2.09626	down	1.04096	up	1.62465	up	Epha7	Eph receptor A7
1443633_at	1.04387	down	2.18418	down	1.03507	down	1700086O06Rik	RIKEN cDNA 1700086O06 gene
1443694_at	1.07341	up	6.36555	down	2.45233	down	Rgs20	regulator of G-protein signaling 20
1443822_s_at	1.00709	down	2.14138	down	1.14173	down	Cisd1	CDGSH iron sulfur domain 1
1443859_at	1.32361	up	1.31039	down	2.02151	down	LOC100045795 /// Rsbn1	similar to mKIAA3002 protein /// rosbin, round spermatid basic protein 1
1443860_at	1.81793	down	2.00529	up	2.49103	up	Ptprd	protein tyrosine phosphatase, receptor type, D
1443977_at	1.06068	up	2.32403	up	2.1936	up	E130014H10Rik	RIKEN cDNA E130014H10 gene
1444095_a_at	1.34218	down	3.16943	down	4.33461	down	LOC100048701	hypothetical protein LOC100048701
1444096_at	1.40567	up	1.26643	down	5.2235	down	Zfr	Zinc finger RNA binding protein, mRNA (cDNA clone IMAGE:3154019)
1444179_at	1.13894	up	1.30879	up	2.73686	up	A530023O14Rik	RIKEN cDNA A530023O14 gene
1444336_at	1.21192	down	1.46771	up	2.1368	down	Kcnj3	Potassium inwardly-rectifying channel, subfamily J, member 3 (Kcnj3), mRNA
1444353_at	1.34372	up	1.09054	down	3.48156	down	C030040A22Rik	RIKEN cDNA C030040A22 gene
1444420_at	1.3339	down	1.1059	up	2.32423	up	E230032D23Rik	RIKEN cDNA E230032D23 gene
1444429_at	1.04565	up	1.09303	down	2.88555	up	Lrtm1	leucine-rich repeats and transmembrane domains 1
1444519_at	1.25384	down	2.64438	up	2.12862	up	Lgr5	leucine rich repeat containing G protein coupled receptor 5
1444587_at	1.69017	down	1.15799	up	2.138	up	AI481207	expressed sequence AI481207
1444647_at	1.0824	up	1.442	up	2.06135	up	Plaa	phospholipase A2, activating protein
1444674_at	1.10539	up	1.61204	down	2.86844	down	AU015680	expressed sequence AU015680
1444690_at	2.48576	down	1.04946	down	1.05024	up	Epha5	Eph receptor A5
1444790_at	1.23862	down	2.21913	down	1.16913	down	1810005K13Rik	RIKEN cDNA 1810005K13 gene
1444906_at	1.23397	down	2.38539	up	1.80018	up	LOC100048050 /// Lphn2	similar to calcium-independent alpha-latrotoxin receptor homolog 2 /// latrophilin 2
1444924_at	1.28685	down	1.37322	up	3.09447	up	N4bp2l2	NEDD4 binding protein 2-like 2
1444936_at	1.01894	up	1.81803	up	2.04004	down	D5Ertd566e	DNA segment, Chr 5, ERATO Doi 566, expressed
1444962_at	1.86023	down	1.13452	down	2.25459	up	EG665378	predicted gene, EG665378
1445049_at	2.27712	down	1.35555	down	2.03229	up	C80893	expressed sequence C80893
1445251_at	1.23838	down	1.8832	up	2.19974	up	Tnfsf13b	tumor necrosis factor (ligand) superfamily, member 13b
1445273_at	2.41319	up	1.25676	up	3.42592	down	D10Ertd638e	DNA segment, Chr 10, ERATO Doi 638, expressed
1445684_s_at	1.16051	up	1.64769	down	2.17461	down	Hdac2	histone deacetylase 2
1445710_x_at	1.8395	down	2.90634	up	12.185	up	Duxbl	double homeobox B-like
1445727_at	1.2305	down	1.06984	up	2.61822	up	Ube3a	ubiquitin protein ligase E3A
1445817_at	1.11605	up	2.60689	up	4.9056	up	BB168181	expressed sequence BB168181
1445850_at	1.1197	down	2.77256	up	1.12278	down	9530009M10Rik	RIKEN cDNA 9530009M10 gene
1445852_at	1.18945	down	2.32058	up	1.36088	up	D19Ertd200e	DNA segment, Chr 19, ERATO Doi 200, expressed
1445855_at	1.01333	up	2.45125	up	1.93154	up	Ggct	gamma-glutamyl cyclotransferase
1445881_at	1.48036	up	1.41437	down	3.24489	down	2310035P21Rik	RIKEN cDNA 2310035P21 gene
1445883_at	1.07947	up	1.43736	down	2.33356	down	Ranbp2	RAN binding protein 2
1445938_at	1.27955	down	2.07775	up	2.02167	up	5930427L02Rik	RIKEN cDNA 5930427L02 gene
1445972_at	1.19383	down	2.34427	up	1.94469	up	Ush2a	Usher syndrome 2A (autosomal recessive, mild) homolog (human)
1446036_at	1.41794	up	1.18378	up	2.01317	down	AU018728	expressed sequence AU018728
1446088_at	1.57318	down	2.24502	up	2.48353	up	9430081I23Rik	RIKEN cDNA 9430081I23 gene
1446133_at	1.40889	down	3.00932	up	4.73747	up	D2Ertd295e	DNA segment, Chr 2, ERATO Doi 295, expressed
1446144_at	1.4461	up	2.28264	up	5.27825	down	Pex5l	peroxisomal biogenesis factor 5-like
1446159_at	1.09004	down	1.22921	up	3.08483	down	Pak7	p21 (CDKN1A)-activated kinase 7
1446300_at	1.09736	down	2.32696	up	1.07714	down	Trim72	Tripartite motif-containing 72, mRNA (cDNA clone MGC:182893 IMAGE:9087507)
1446317_at	2.55288	up	1.26684	up	1.41642	down	Arid4b	AT rich interactive domain 4B (RBP1-like)
1446366_at	1.45368	down	2.83262	up	3.12847	up	Trpc4	transient receptor potential cation channel, subfamily C, member 4
1446607_at	1.31289	down	2.56817	up	1.23159	up	Mtap7	Microtubule-associated protein 7 (Mtap7), mRNA
1446610_at	1.04082	down	2.02646	up	2.30534	up	Elmo1	engulfment and cell motility 1, ced-12 homolog (C. elegans)
1446715_at	1.49069	up	3.18633	down	3.13692	down	Abca13	ATP-binding cassette, sub-family A (ABC1), member 13
1446719_at	1.26954	up	1.02336	up	2.68229	down	Atad2b	ATPase family, AAA domain containing 2B
1446726_at	1.01091	up	1.09666	down	2.0638	down	Rpl41	ribosomal protein L41
1446823_at	1.41024	down	2.46275	up	1.12044	up	D4Ertd103e	DNA segment, Chr 4, ERATO Doi 103, expressed
1446844_at	1.06528	down	2.33452	down	2.50127	down	Chchd7	coiled-coil-helix-coiled-coil-helix domain containing 7
1446871_at	1.06718	up	2.06098	up	1.25131	up	D7Ertd481e	DNA segment, Chr 7, ERATO Doi 481, expressed
1446900_at	1.21945	up	2.25158	up	1.35087	up	D1Ertd218e	DNA segment, Chr 1, ERATO Doi 218, expressed
1446974_at	1.13926	down	2.97036	up	3.01436	up	Pikfyve	phosphoinositide kinase, FYVE finger containing
1447184_at	1.14159	down	2.57074	up	1.92318	up	AU021760	expressed sequence AU021760
1447278_at	1.04071	down	1.43709	down	6.33892	down	Cep164	centrosomal protein 164
1447283_at	1.15303	down	2.85937	up	1.91663	up	Tsga10	testis specific 10
1447448_s_at	1.2335	down	1.33983	up	3.06375	up	Klf6	Kruppel-like factor 6
1447526_at	1.45787	up	1.02504	up	8.89872	down	D5Ertd255e	DNA segment, Chr 5, ERATO Doi 255, expressed
1447585_s_at	1.99868	down	2.52999	down	1.15024	up	Mrps6	mitochondrial ribosomal protein S6
1447679_s_at	1.01873	down	1.98953	down	2.22515	down	Bms1	BMS1 homolog, ribosome assembly protein (yeast)
1447693_s_at	1.15601	up	1.07487	down	3.05189	down	Neo1	neogenin
1447725_at	1.15312	down	4.62482	down	1.34387	down	C030034E14Rik	RIKEN cDNA C030034E14 gene
1447839_x_at	3.14436	up	1.06031	down	2.14209	down	Adm	adrenomedullin
1447850_x_at	2.25165	up	1.03255	up	1.05169	up	Zfand3	zinc finger, AN1-type domain 3
1447857_at	1.33356	down	2.89372	up	1.96228	up	Enox1	ecto-NOX disulfide-thiol exchanger 1
1447870_x_at	1.29044	down	3.0686	up	3.09731	up	1110002E22Rik	RIKEN cDNA 1110002E22 gene
1447883_x_at	1.30338	down	3.36533	down	1.2575	down	Map1lc3a	microtubule-associated protein 1 light chain 3 alpha
1447905_x_at	1.45225	down	1.36274	down	2.25648	up	Nup62	nucleoporin 62
1447992_s_at	1.00004	up	3.09731	down	1.13547	up	Pcsk2	proprotein convertase subtilisin/kexin type 2
1449668_s_at	1.15788	up	1.93962	down	2.45998	down	Fnip1	folliculin interacting protein 1
1449775_x_at	2.95136	up	1.00506	up	1.77855	down	EG545750 /// Slc35a4	predicted gene, EG545750 /// solute carrier family 35, member A4
1452690_at	1.00479	down	2.86737	down	3.82228	down	Khsrp	KH-type splicing regulatory protein
1452741_s_at	1.48092	down	2.34486	up	2.74743	up	Gpd2	glycerol phosphate dehydrogenase 2, mitochondrial
1452798_s_at	1.14854	up	1.57196	down	2.8071	down	Mapk1ip1	mitogen-activated protein kinase 1 interacting protein 1
1452807_s_at	1.18212	up	2.22073	down	3.38979	down	Fam57b	family with sequence similarity 57, member B
1452857_at	1.1449	up	2.3109	down	3.65728	down	Crebzf	CREB/ATF bZIP transcription factor
1452887_at	1.07474	up	1.76521	down	2.46382	down	Traf3ip1	TRAF3 interacting protein 1
1452916_at	1.01109	down	2.57143	down	4.37207	down	Wbp7	WW domain binding protein 7
1453008_at	1.64409	down	5.02543	down	1.02731	up	Trnp1	TMF1-regulated nuclear protein 1
1453034_at	1.16903	down	1.06258	down	2.09856	up	Zfp251	zinc finger protein 251
1453144_at	1.47567	down	1.00496	up	3.28291	down	4933439C20Rik	RIKEN cDNA 4933439C20 gene
1453160_at	1.21674	up	1.10533	down	2.12028	down	Med13	mediator complex subunit 13
1453174_at	1.5934	up	1.0623	down	2.88968	down	2310076G13Rik	RIKEN cDNA 2310076G13 gene
1453186_at	1.06136	down	4.58503	down	6.05992	down	Sfrs18	splicing factor, arginine/serine-rich 18
1453188_at	1.14336	down	1.14825	down	2.54995	up	6230424C14Rik	RIKEN cDNA 6230424C14 gene
1453242_x_at	1.09251	down	1.74064	up	2.27792	up	2810047C21Rik1	RIKEN cDNA 2810047C21 gene 1
1453304_s_at	1.41972	down	2.71225	down	1.01392	down	Ly6e	lymphocyte antigen 6 complex, locus E
1453310_at	1.11337	down	2.31354	down	3.85178	down	Ppil6	peptidylprolyl isomerase (cyclophilin)-like 6
1453316_at	1.21747	down	1.59153	up	2.11685	up	4933401F05Rik	RIKEN cDNA 4933401F05 gene
1453352_at	1.19594	down	1.67988	up	2.55763	up	Atp10b	ATPase, class V, type 10B
1453385_at	1.75851	up	1.55409	down	2.17096	down	Xiap	X-linked inhibitor of apoptosis
1453391_at	1.58514	down	2.08266	up	2.98145	up	Speer7-ps1	spermatogenesis associated glutamate (E)-rich protein 7, pseudogene 1
1453399_at	1.52396	up	1.27331	up	2.0431	down	Ccnt2	cyclin T2
1453416_at	1.0928	up	2.53416	up	2.40785	up	Gas2l3	growth arrest-specific 2 like 3
1453422_a_at	1.04708	down	1.53921	down	2.11254	down	1110020G09Rik	RIKEN cDNA 1110020G09 gene
1453429_at	1.17499	down	2.81215	up	2.23955	up	9530057J20Rik /// EG665756 /// EG665787	RIKEN cDNA 9530057J20 gene /// predicted gene, EG665756 /// predicted gene, EG665787
1453504_at	1.55496	down	1.63497	up	2.30539	up	Taf15	TAF15 RNA polymerase II, TATA box binding protein (TBP)-associated factor
1453506_at	1.53773	down	1.03304	down	2.86752	up	Fam154a	family with sequence similarity 154, member A
1453577_at	1.35811	down	1.09895	down	2.60133	up	Ube2cbp	ubiquitin-conjugating enzyme E2C binding protein
1453658_at	1.10759	up	3.59029	up	2.58167	up	5830477G23Rik	RIKEN cDNA 5830477G23 gene
1453676_at	1.03694	up	1.01515	up	2.89621	down	A930041D05Rik	RIKEN cDNA A930041D05 gene
1453700_s_at	1.02963	up	1.22676	up	2.07785	down	4933403O03Rik /// EG245263	RIKEN cDNA 4933403O03 gene /// predicted gene, EG245263
1453706_at	1.23698	up	2.03576	up	2.51472	down	2900042A17Rik	RIKEN cDNA 2900042A17 gene
1453787_at	1.13023	down	2.21437	up	1.86606	up	Tmx4	thioredoxin-related transmembrane protein 4
1453852_at	1.17638	up	2.00143	up	1.85553	down	Ddx50	DEAD (Asp-Glu-Ala-Asp) box polypeptide 50
1453894_at	1.07754	down	3.12098	up	2.83455	up	4933434C23Rik	RIKEN cDNA 4933434C23 gene
1453907_at	1.47179	down	2.3675	up	2.93268	up	C030041B07Rik	RIKEN cDNA C030041B07 gene
1454156_at	1.29773	down	1.49456	up	2.82319	up	2810022L02Rik	RIKEN cDNA 2810022L02 gene
1454198_a_at	1.04778	down	2.05659	up	1.24646	down	Efcab1	EF hand calcium binding domain 1
1454220_at	1.36412	down	2.14805	up	1.24857	down	9330185C12Rik	RIKEN cDNA 9330185C12 gene
1454298_at	1.73551	down	1.28	up	2.10229	up	4932430A15Rik	RIKEN cDNA 4932430A15 gene
1454348_at	1.01991	up	3.42761	up	2.79969	up	4933407C09Rik	RIKEN cDNA 4933407C09 gene
1454350_at	1.23813	down	3.74129	down	4.13306	down	Intu	inturned planar cell polarity effector homolog (Drosophila)
1454358_at	1.76752	down	1.5526	down	3.0181	up	2900060N12Rik	RIKEN cDNA 2900060N12 gene
1454359_at	1.79258	down	2.0598	up	2.42309	up	Slc12a6	solute carrier family 12, member 6
1454384_at	1.28029	up	1.6655	up	2.5657	down	2900057C01Rik	RIKEN cDNA 2900057C01 gene
1454409_at	1.07187	up	1.42928	down	2.81815	down	4833408G04Rik	RIKEN cDNA 4833408G04 gene
1454411_at	1.14899	up	2.83601	up	2.72906	up	4933406F09Rik	RIKEN cDNA 4933406F09 gene
1454424_at	1.70507	down	1.27561	up	3.31497	up	Odz2	odd Oz/ten-m homolog 2 (Drosophila)
1454524_at	1.70924	down	1.06584	down	2.33533	up	2310075M01Rik	RIKEN cDNA 2310075M01 gene
1454566_at	1.97504	down	1.08216	up	2.86269	down	4933439C20Rik /// D030013I16Rik /// Pisd-ps1	RIKEN cDNA 4933439C20 gene /// RIKEN cDNA D030013I16 gene /// phosphatidylserine decarboxylase, pseudogene 1
1454650_at	1.02675	up	1.42831	up	3.50344	up	Trim35	tripartite motif-containing 35
1454666_at	1.2798	down	2.01594	down	1.64674	up	LOC100046855	similar to BKLF
1454684_at	1.16395	up	1.39002	down	2.88621	down	Bbs7	Bardet-Biedl syndrome 7 (human)
1454740_at	1.00778	up	1.59403	down	2.00999	down	Mib1	mindbomb homolog 1 (Drosophila)
1454745_at	1.24499	down	2.09735	down	1.12008	down	Arhgap29	Rho GTPase activating protein 29
1454749_at	1.10297	up	1.25279	down	2.42859	down	Pcnt	pericentrin (kendrin)
1454764_s_at	1.00611	up	1.55283	down	3.21244	up	Slc38a1	solute carrier family 38, member 1
1454799_at	1.51	down	1.28725	up	2.12318	up	Agpat9	1-acylglycerol-3-phosphate O-acyltransferase 9
1454819_at	1.25931	down	3.00207	down	2.2191	down	Plekha8	pleckstrin homology domain containing, family A (phosphoinositide binding specific) member 8
1454824_s_at	1.0042	down	1.09465	down	2.20167	up	Mtus1	mitochondrial tumor suppressor 1
1454834_at	2.19644	down	1.29876	up	1.89546	up	Nfib	nuclear factor I/B
1454901_at	1.03875	down	2.00461	down	2.32408	down	Ypel2	yippee-like 2 (Drosophila)
1454926_at	2.30609	down	1.17702	up	3.46552	up	Sphkap	SPHK1 interactor, AKAP domain containing
1455004_at	2.30093	up	1.02716	up	2.05963	down	D2Wsu81e	DNA segment, Chr 2, Wayne State University 81, expressed
1455029_at	1.11614	down	1.90741	down	2.45685	down	Kif21a	kinesin family member 21A
1455032_at	1.03486	down	1.45697	down	4.54262	down	Ccnyl1	cyclin Y-like 1
1455081_at	1.67521	down	2.69043	down	1.11453	up	Txnl4b	thioredoxin-like 4B
1455083_at	1.27853	up	1.07367	down	2.3044	down	Atp11c	ATPase, class VI, type 11C
1455088_at	1.03784	up	2.46813	up	3.07077	up	EG381936 /// EG620736	predicted gene, EG381936 /// predicted gene, EG620736
1455110_at	1.39599	up	1.65874	down	2.91913	down	Gabpb2	GA repeat binding protein, beta 2
1455121_at	1.13775	up	1.82963	down	2.30433	down	Lcor	ligand dependent nuclear receptor corepressor
1455140_at	1.66495	up	1.06749	down	2.44283	down	Pitpnm3	PITPNM family member 3
1455144_s_at	4.52082	down	2.2119	down	1.02212	up	AU040829	expressed sequence AU040829
1455146_at	1.07189	up	2.978	down	2.478	down	Strbp	spermatid perinuclear RNA binding protein
1455159_at	1.24052	up	1.40216	down	2.85797	down	Appl1	adaptor protein, phosphotyrosine interaction, PH domain and leucine zipper containing 1
1455164_at	1.25499	up	3.70988	up	7.60745	up	Cdgap	CDC42 GTPase-activating protein
1455185_s_at	1.05811	up	1.99591	up	2.03614	up	Phf16	PHD finger protein 16
1455266_at	3.39028	down	2.91353	down	1.83207	up	Kif5c	kinesin family member 5C
1455273_at	1.0793	down	1.21484	down	2.44228	down	Zbtb6	zinc finger and BTB domain containing 6
1455294_at	1.39285	up	2.48767	down	7.94758	down	1110029L17Rik	RIKEN cDNA 1110029L17 gene
1455300_at	1.07234	down	2.67624	down	3.41912	down	Tet2	tet oncogene family member 2
1455306_at	1.01071	down	2.59113	down	1.29715	down	BC037112	cDNA sequence BC037112
1455331_at	1.03368	up	1.45427	down	2.65833	down	Plekhm3	pleckstrin homology domain containing, family M, member 3
1455400_at	2.0787	down	1.24312	down	1.47006	up	Ddah1	dimethylarginine dimethylaminohydrolase 1
1455425_at	1.37484	down	1.21714	down	2.14425	up	BB001228	expressed sequence BB001228
1455521_at	1.03796	up	1.77031	down	2.01996	down	Klf12	Kruppel-like factor 12
1455543_at	1.1358	up	1.71314	down	2.40659	down	Klhl18	kelch-like 18 (Drosophila)
1455554_at	1.4103	down	1.45184	down	3.67839	up	A830039N20Rik	RIKEN cDNA A830039N20 gene
1455647_at	1.14607	up	2.22553	up	1.53704	up	Ar	androgen receptor
1455657_at	1.21192	up	1.39061	down	2.07586	down	Smg1	SMG1 homolog, phosphatidylinositol 3-kinase-related kinase (C. elegans)
1455754_at	1.04792	up	4.01683	up	4.10793	up	Lmo3	LIM domain only 3
1455760_at	1.18929	up	2.70497	down	2.1213	down	Slc9a5	solute carrier family 9 (sodium/hydrogen exchanger), member 5
1455865_at	1.55143	up	1.77793	down	15.5861	down	Insm1	insulinoma-associated 1
1456093_at	1.03633	down	1.55667	down	2.44162	down	Zfp536	zinc finger protein 536
1456130_at	1.74176	down	1.71117	down	2.03516	up	LOC553091	hypothetical LOC553091
1456141_x_at	1.52918	up	2.19844	down	1.09812	up	Brcc3	BRCA1/BRCA2-containing complex, subunit 3
1456144_at	2.09532	down	1.14502	up	1.48238	up	Nav3	neuron navigator 3
1456179_at	1.16442	up	1.45341	up	2.59305	up	AU019176	expressed sequence AU019176
1456185_at	1.34804	down	1.107	up	2.22843	up	Nlrp9a	NLR family, pyrin domain containing 9A
1456210_at	1.00826	down	2.85431	down	2.72826	down	5430407P10Rik	RIKEN cDNA 5430407P10 gene
1456215_at	1.1215	down	1.29354	up	2.02442	up	Tfam	transcription factor A, mitochondrial
1456238_at	1.4371	down	1.21527	down	2.32819	up	OTTMUSG00000003825	predicted gene, OTTMUSG00000003825
1456318_at	1.06471	up	1.11408	up	2.14781	up	Clec1a	C-type lectin domain family 1, member a
1456392_at	1.73695	down	1.19722	down	2.23469	up	Negr1	neuronal growth regulator 1
1456401_at	1.22977	down	3.04058	down	3.0471	down	Cacnb2	calcium channel, voltage-dependent, beta 2 subunit
1456518_at	2.39497	up	1.23283	up	1.51334	down	4930422I07Rik	RIKEN cDNA 4930422I07 gene
1456594_at	1.07389	up	2.96345	up	1.96632	up	100038680	predicted gene, 100038680
1456631_at	1.15456	up	1.09718	down	2.40178	down	LOC100040766	similar to hCG2012694
1456656_at	1.74262	down	1.57421	up	2.5069	up	Lin7a	lin-7 homolog A (C. elegans)
1456659_at	1.69634	up	1.00208	down	2.53824	down	LOC552902	hypothetical LOC552902
1456689_at	1.50681	up	1.20629	down	2.2086	down	Rnf10	Ring finger protein 10, mRNA (cDNA clone MGC:12014 IMAGE:3602969)
1456790_at	1.28657	up	1.82901	down	3.09551	down	Zfp800	zinc finger protein 800
1456844_at	1.09341	up	2.77881	down	2.09329	down	Camk2d	calcium/calmodulin-dependent protein kinase II, delta
1456860_at	2.42335	down	1.05775	down	1.00563	up	Cdc26	cell division cycle 26
1456905_at	1.3233	down	7.29877	down	5.12265	down	Ccdc24	coiled-coil domain containing 24
1456912_at	1.17161	down	2.34558	down	1.09109	down	Zfp691	zinc finger protein 691
1456914_at	1.34073	up	1.33178	down	3.39757	down	Slc16a4	Solute carrier family 16 (monocarboxylic acid transporters), member 4 (Slc16a4), mRNA
1456918_at	1.02909	down	1.56133	up	2.18649	down	Raph1	Ras association (RalGDS/AF-6) and pleckstrin homology domains 1
1456930_at	1.18569	up	1.93257	down	2.06034	down	Camsap1	calmodulin regulated spectrin-associated protein 1
1456936_at	1.20618	down	3.19945	down	3.44266	down	Cabp4	calcium binding protein 4
1456993_at	1.98205	up	1.26783	down	8.73715	down	D2Ertd640e	DNA segment, Chr 2, ERATO Doi 640, expressed
1457001_at	1.06865	up	1.15309	up	2.0157	up	Cenpk	centromere protein K
1457043_at	2.11316	down	1.83819	down	1.43322	up	B3galtl	beta 1,3-galactosyltransferase-like
1457087_at	1.04698	up	2.36415	down	2.71377	down	2900083I11Rik	RIKEN cDNA 2900083I11 gene
1457139_at	1.96754	down	3.44239	down	1.75369	up	Auts2	Autism susceptibility candidate 2, mRNA (cDNA clone IMAGE:5347232)
1457174_at	1.11123	up	1.32151	down	2.21489	down	AU015680	expressed sequence AU015680
1457181_at	1.41519	up	1.06258	down	3.38259	down	Pppde2	PPPDE peptidase domain containing 2
1457227_at	1.2278	down	2.75484	up	1.90888	up	AI843755	expressed sequence AI843755
1457264_at	1.39612	up	2.0282	up	2.65814	down	Phf20l1	PHD finger protein 20-like 1
1457270_at	1.00776	down	3.2942	down	5.01409	down	Gas7	growth arrest specific 7
1457304_at	2.11715	up	1.751	up	2.24623	down	D13Ertd787e	DNA segment, Chr 13, ERATO Doi 787, expressed
1457332_at	1.17651	up	2.81338	up	2.7595	up	Prmt3	protein arginine N-methyltransferase 3
1457336_at	1.63601	up	1.21813	down	3.94081	down	R3hdm1	R3H domain 1 (binds single-stranded nucleic acids)
1457344_at	1.11356	down	2.11835	up	3.05397	up	Neto2	neuropilin (NRP) and tolloid (TLL)-like 2
1457361_at	1.0682	down	3.9868	up	2.94786	up	Zfp804a	zinc finger protein 804A
1457365_at	1.21915	up	2.6003	down	1.54512	down	EG628262	PREDICTED: Mus musculus predicted gene, EG628262 (EG628262), mRNA
1457404_at	1.16226	up	1.06595	down	2.43938	down	Nfkbiz	INAP mRNA for IL-1 inducible nuclear ankyrin-repeat protein
1457445_at	1.23894	up	1.20712	down	3.16793	down	Trps1	trichorhinophalangeal syndrome I (human)
1457498_at	1.0499	up	1.40215	up	2.18975	down	Man2a2	mannosidase 2, alpha 2
1457526_at	1.42034	down	1.3457	up	3.15837	up	Grb14	growth factor receptor bound protein 14
1457528_at	1.68907	up	1.00402	up	4.02042	down	Slc4a7	solute carrier family 4, sodium bicarbonate cotransporter, member 7
1457616_at	1.40772	up	2.13477	up	1.14809	down	ENSMUSG00000074853	predicted gene, ENSMUSG00000074853
1457632_s_at	1.03339	down	3.25356	down	1.18671	up	Meis2	Meis homeobox 2
1457655_x_at	3.85211	up	1.08256	up	2.82645	down	Arhgap27	Rho GTPase activating protein 27 (Arhgap27), transcript variant 1, mRNA
1457705_at	1.08113	up	1.14386	down	2.40204	down	5330421C15Rik	RIKEN cDNA 5330421C15 gene
1457806_at	1.70098	down	1.5655	up	2.33992	up	B830028B13Rik	RIKEN cDNA B830028B13 gene (B830028B13Rik), mRNA
1457826_a_at	1.9974	down	2.65776	down	1.05298	up	1810043H04Rik	RIKEN cDNA 1810043H04 gene
1457858_at	1.01194	up	1.01719	down	2.11746	up	EG226957	predicted gene, EG226957
1457913_at	1.67433	up	1.2966	up	3.67318	down	5730601F06Rik	RIKEN cDNA 5730601F06 gene
1457936_at	1.72317	down	2.25916	down	1.4447	up	Mapk8	mitogen-activated protein kinase 8
1457961_at	1.20482	up	2.03663	down	1.7047	down	Lpgat1	Lysophosphatidylglycerol acyltransferase 1, mRNA (cDNA clone IMAGE:5362498)
1458012_at	1.95181	up	2.50618	up	1.09285	down	Dach2	dachshund 2 (Drosophila)
1458014_at	1.42194	down	2.33467	up	1.28888	down	Aff2	AF4/FMR2 family, member 2
1458193_at	1.02052	up	1.02182	down	2.49522	down	Pmp2	peripheral myelin protein 2
1458233_at	1.46514	up	1.18833	down	7.10682	down	Fryl	furry homolog-like (Drosophila)
1458264_at	1.27222	up	2.24278	down	1.17439	down	AW046200	expressed sequence AW046200
1458305_at	1.4401	up	1.47738	up	2.5252	down	Tmtc3	Transmembrane and tetratricopeptide repeat containing 3 (Tmtc3), transcript variant 1, mRNA
1458320_at	1.92747	down	3.96886	down	2.80289	up	4932431H17Rik	RIKEN cDNA 4932431H17 gene
1458353_at	1.73921	down	1.20864	up	2.13561	up	Nwd1	NACHT and WD repeat domain containing 1, mRNA (cDNA clone MGC:178342 IMAGE:9053334)
1458358_at	1.32706	up	1.46383	up	3.40959	up	Pank2	pantothenate kinase 2 (Hallervorden-Spatz syndrome)
1458376_at	1.07859	up	1.14248	up	2.55506	down	B930025B16Rik	RIKEN cDNA B930025B16 gene
1458438_at	2.02093	up	1.0087	up	2.1484	down	Ccdc122	coiled-coil domain containing 122
1458491_at	2.88076	up	2.06229	up	3.87734	down	4930422I07Rik	RIKEN cDNA 4930422I07 gene
1458500_at	1.5551	down	1.85007	up	2.91247	up	AU021034	expressed sequence AU021034
1458523_at	1.01682	up	1.62974	down	2.31967	down	Zfml	zinc finger, matrin-like
1458617_at	1.70472	down	1.35182	up	2.58943	up	Zmynd8	zinc finger, MYND-type containing 8
1458656_at	1.26217	down	3.58773	down	1.92048	down	100040174 /// LOC100047186	predicted gene, 100040174 /// hypothetical protein LOC100047186
1458683_at	1.71288	down	2.58183	up	1.1108	up	Sirpb1	signal-regulatory protein beta 1
1458721_at	1.14321	down	1.16021	up	2.60535	down	Pcdhga12	Protocadherin gamma subfamily A, 10, mRNA (cDNA clone MGC:40648 IMAGE:5400956)
1458748_at	1.60469	down	2.06405	up	1.33027	up	Rbm27	RNA binding motif protein 27
1458828_at	1.05093	down	2.67264	up	1.99528	up	AW146242	Expressed sequence AW146242 (AW146242), mRNA
1458949_at	1.16653	up	3.14516	up	1.13089	down	5330434G04Rik	RIKEN cDNA 5330434G04 gene
1458982_at	1.072	up	2.3081	up	3.52481	up	AU014965	expressed sequence AU014965
1459101_at	2.74811	down	3.41466	up	8.79901	up	C78760	expressed sequence C78760
1459143_at	1.24457	up	1.77192	down	2.84327	down	Chchd3	coiled-coil-helix-coiled-coil-helix domain containing 3
1459342_at	1.02376	up	1.41514	up	3.31745	up	C230029M16	hypothetical protein C230029M16
1459364_at	1.02388	up	1.03631	up	2.03898	up	C230094A16Rik	RIKEN cDNA C230094A16 gene
1459423_at	1.23426	down	2.87751	up	4.86942	up	Meis1	Meis homeobox 1
1459468_at	1.64283	down	1.31663	up	4.32086	up	C79743	expressed sequence C79743
1459500_at	1.12222	down	1.727	up	3.52079	up	C85351	expressed sequence C85351
1459597_at	1.68303	down	1.56389	up	2.57311	up	Mtpn	myotrophin
1459642_at	1.0287	up	2.00458	up	3.09667	up	Adam23	A disintegrin and metallopeptidase domain 23 (Adam23), mRNA
1459793_s_at	1.09086	up	1.70536	down	2.40675	down	Lyrm5	LYR motif containing 5 (Lyrm5), mRNA
1459854_s_at	1.21835	down	2.97024	down	1.21967	up	Dynlt3	dynein light chain Tctex-type 3
1460083_at	1.44883	down	1.44184	up	2.16057	up	Adam10	A disintegrin and metallopeptidase domain 10 (Adam10), mRNA
1460129_at	1.14302	up	1.23747	down	2.83409	up	Slc6a2	solute carrier family 6 (neurotransmitter transporter, noradrenalin), member 2
1460493_at	1.03242	down	3.38467	up	1.95946	up	ENSMUSG00000074747	predicted gene, ENSMUSG00000074747
1460506_s_at	1.36119	down	1.11492	up	3.21044	up	LOC675851 /// Ndufc2	similar to NADH dehydrogenase (ubiquinone) 1, subcomplex unknown, 2 /// NADH dehydrogenase (ubiquinone) 1, subcomplex unknown, 2
1460515_at	1.38019	down	4.45716	up	6.74396	up	8430419K02Rik	RIKEN cDNA 8430419K02 gene
1460597_at	1.17109	up	1.74687	down	2.46238	down	Asxl2	additional sex combs like 2 (Drosophila)
1460602_at	1.60225	up	1.82289	down	2.29337	down	Dlc1	deleted in liver cancer 1
1460607_at	1.71346	down	5.22853	down	2.12982	down	Igsf11	immunoglobulin superfamily, member 11
1460623_at	1.07305	up	1.17278	up	2.13706	up	Skap2	src family associated phosphoprotein 2

## Sheet: P6-upregulated
Probe Set ID	Fold change([KO-a-P6] vs [WT-a-P6])	Gene Symbol	Gene Title
1440837_at	7.40461	H2-Ob	histocompatibility 2, O region beta locus
1438628_x_at	4.11791	Cntn3	contactin 3
1457655_x_at	3.85211	Arhgap27	Rho GTPase activating protein 27 (Arhgap27), transcript variant 1, mRNA
1450065_at	3.77954	Adcy7	adenylate cyclase 7
1438639_x_at	3.55525	Exoc3l2	PREDICTED: Mus musculus RIKEN cDNA 4933417E01 gene (4933417E01Rik), mRNA
1441464_at	3.15737	A630035D09Rik	RIKEN cDNA A630035D09 gene
1447839_x_at	3.14436	Adm	adrenomedullin
1449775_x_at	2.95136	EG545750 /// Slc35a4	predicted gene, EG545750 /// solute carrier family 35, member A4
1458491_at	2.88076	4930422I07Rik	RIKEN cDNA 4930422I07 gene
1431032_at	2.86023	Agl	amylo-1,6-glucosidase, 4-alpha-glucanotransferase
1438123_at	2.82651	ENSMUSG00000057924	CDNA fis, clone TRACH3037696
1431372_at	2.78693	Srpk2	serine/arginine-rich protein specific kinase 2
1441330_at	2.61392	Crb1	crumbs homolog 1 (Drosophila)
1440173_x_at	2.56119	Selp	selectin, platelet
1446317_at	2.55288	Arid4b	AT rich interactive domain 4B (RBP1-like)
1428368_at	2.51092	Arhgap21	Rho GTPase activating protein 21
1426604_at	2.47443	Rnasel	ribonuclease L (2', 5'-oligoisoadenylate synthetase-dependent)
1445273_at	2.41319	D10Ertd638e	DNA segment, Chr 10, ERATO Doi 638, expressed
1456518_at	2.39497	4930422I07Rik	RIKEN cDNA 4930422I07 gene
1429427_s_at	2.39441	Tcf7l2	transcription factor 7-like 2, T-cell specific, HMG-box
1455004_at	2.30093	D2Wsu81e	DNA segment, Chr 2, Wayne State University 81, expressed
1448603_at	2.2971	Srpk2	serine/arginine-rich protein specific kinase 2
1447850_x_at	2.25165	Zfand3	zinc finger, AN1-type domain 3
1451635_at	2.19662	C730048C13Rik /// D630002G06Rik	RIKEN cDNA C730048C13 gene /// RIKEN cDNA D630002G06 gene
1435746_at	2.16061	Srpk2	serine/arginine-rich protein specific kinase 2
1424784_at	2.14884	OTTMUSG00000010657	predicted gene, OTTMUSG00000010657
1457304_at	2.11715	D13Ertd787e	DNA segment, Chr 13, ERATO Doi 787, expressed
1417134_at	2.10597	Srpk2	serine/arginine-rich protein specific kinase 2
1420511_at	2.04378	Prph2	peripherin 2
1458438_at	2.02093	Ccdc122	coiled-coil domain containing 122
1438515_at	2.02057	Zfp207	zinc finger protein 207
1440307_at	2.00035	Gtf3c2	general transcription factor IIIC, polypeptide 2, beta
1456993_at	1.98205	D2Ertd640e	DNA segment, Chr 2, ERATO Doi 640, expressed
1440717_at	1.96034	AA407881	expressed sequence AA407881
1458012_at	1.95181	Dach2	dachshund 2 (Drosophila)
1443160_at	1.95138	Sbf2	SET binding factor 2, mRNA (cDNA clone IMAGE:4527932)
1453238_s_at	1.88614	1200016E24Rik /// 3930401B19Rik /// A130040M12Rik /// E430024C06Rik	RIKEN cDNA 1200016E24 gene /// RIKEN cDNA 3930401B19 gene /// RIKEN cDNA A130040M12 gene /// RIKEN cDNA E430024C06 gene
1429331_at	1.85912	4632427E13Rik	RIKEN cDNA 4632427E13 gene
1438390_s_at	1.855	Pttg1	pituitary tumor-transforming gene 1
1429169_at	1.81289	Rbm3	RNA binding motif protein 3
1431367_at	1.80889	2011-03-01	membrane-associated ring finger (C3HC4) 1
1456135_s_at	1.80642	Pxn	paxillin
1436165_at	1.79012	Luc7l2	LUC7-like 2 (S. cerevisiae)
1431357_a_at	1.79011	Rpgrip1	retinitis pigmentosa GTPase regulator interacting protein 1
1451285_at	1.76932	Fus	fusion, derived from t(12;16) malignant liposarcoma (human)
1453385_at	1.75851	Xiap	X-linked inhibitor of apoptosis
1439342_at	1.74811	Clpx	ClpX protein
1452418_at	1.74015	1200016E24Rik	RIKEN cDNA 1200016E24 gene
1428833_at	1.71798	4930406D14Rik	RIKEN cDNA 4930406D14 gene
1438798_at	1.70927	4931406P16Rik	RIKEN cDNA 4931406P16 gene
1424800_at	1.70454	Enah	enabled homolog (Drosophila)
1440223_at	1.70437	Rbm6	RNA binding motif protein 6
1456659_at	1.69634	LOC552902	hypothetical LOC552902
1457528_at	1.68907	Slc4a7	solute carrier family 4, sodium bicarbonate cotransporter, member 7
1453298_at	1.67454	Ptpn21	protein tyrosine phosphatase, non-receptor type 21
1457913_at	1.67433	5730601F06Rik	RIKEN cDNA 5730601F06 gene
1455140_at	1.66495	Pitpnm3	PITPNM family member 3
1437200_at	1.64707	Fcho2	FCH domain only 2
1457336_at	1.63601	R3hdm1	R3H domain 1 (binds single-stranded nucleic acids)
1429722_at	1.62967	Zbtb4	zinc finger and BTB domain containing 4
1433568_at	1.60321	Papd4	PAP associated domain containing 4
1458414_at	1.60252	D2Ertd93e	DNA segment, Chr 2, ERATO Doi 93, expressed
1460602_at	1.60225	Dlc1	deleted in liver cancer 1
1425087_at	1.5954	2310003F16Rik	RIKEN cDNA 2310003F16 gene
1436632_at	1.59347	Ubn2	ubinuclein 2
1453174_at	1.5934	2310076G13Rik	RIKEN cDNA 2310076G13 gene
1442278_at	1.59333	Kdm5b	Jumonji, AT rich interactive domain 1B (Rbp2 like) (Jarid1b), mRNA
1438896_at	1.58807	Dnajc6	DnaJ (Hsp40) homolog, subfamily C, member 6
1433205_at	1.58342	Ndfip2	Nedd4 family interacting protein 2
1437862_at	1.57933	Rbm25	RNA binding motif protein 25
1452438_s_at	1.57782	LOC100046932 /// Taf4a	similar to TAF4A RNA polymerase II, TATA box binding protein (TBP)-associated factor /// TAF4A RNA polymerase II, TATA box binding protein (TBP)-associated factor
1424692_at	1.56713	2810055F11Rik	RIKEN cDNA 2810055F11 gene
1440038_at	1.56338	B430007K19Rik	RIKEN cDNA B430007K19 gene
1437353_at	1.55968	Setd1b	SET domain containing 1B
1455865_at	1.55143	Insm1	insulinoma-associated 1
1420752_at	1.54979	Dtx3 /// LOC100045005	deltex 3 homolog (Drosophila) /// similar to Deltex3
1453468_at	1.54262	4930430F08Rik	RIKEN cDNA 4930430F08 gene
1450903_at	1.54219	Rad23b	RAD23b homolog (S. cerevisiae)
1435867_at	1.53522	Jhdm1d	jumonji C domain-containing histone demethylase 1 homolog D (S. cerevisiae)
1456141_x_at	1.52918	Brcc3	BRCA1/BRCA2-containing complex, subunit 3
1433993_at	1.52467	4931406P16Rik	RIKEN cDNA 4931406P16 gene
1453399_at	1.52396	Ccnt2	cyclin T2
1425142_a_at	1.51935	Hnrnpd	heterogeneous nuclear ribonucleoprotein D
1450893_a_at	1.51752	Ubap1	ubiquitin-associated protein 1
1454699_at	1.51241	LOC100047324 /// Sesn1	similar to Sesn1 protein /// sestrin 1
1425371_at	1.51162	Polb	polymerase (DNA directed), beta
1456689_at	1.50681	Rnf10	Ring finger protein 10, mRNA (cDNA clone MGC:12014 IMAGE:3602969)
1428607_at	1.4999	Araf	v-raf murine sarcoma 3611 viral oncogene homolog
1429237_at	1.4966	Stx16	syntaxin 16
1438495_at	1.49553	Top1	topoisomerase (DNA) I
1446715_at	1.49069	Abca13	ATP-binding cassette, sub-family A (ABC1), member 13
1426218_at	1.4893	Glcci1	glucocorticoid induced transcript 1
1419392_at	1.48859	Pclo	piccolo (presynaptic cytomatrix protein)
1425642_at	1.48833	Cep290	centrosomal protein 290
1435538_at	1.48375	0610030E20Rik	RIKEN cDNA 0610030E20 gene
1445881_at	1.48036	2310035P21Rik	RIKEN cDNA 2310035P21 gene
1435591_at	1.47744	AI426330	expressed sequence AI426330
1441370_at	1.47685	Tmcc1	Transmembrane and coiled coil domains 1, mRNA (cDNA clone IMAGE:3968813)
1417946_at	1.47517	Abhd3	abhydrolase domain containing 3
1438517_at	1.47459	Wwox	WW domain-containing oxidoreductase
1431202_at	1.47139	Herc3	hect domain and RLD 3
1434014_at	1.47074	Atg4c	autophagy-related 4C (yeast)
1424699_at	1.47025	Ccdc136	coiled-coil domain containing 136
1420897_at	1.46546	Snap23	synaptosomal-associated protein 23
1458233_at	1.46514	Fryl	furry homolog-like (Drosophila)
1434841_at	1.46412	Ino80d	INO80 complex subunit D
1439477_at	1.46114	Ube2b	ubiquitin-conjugating enzyme E2B, RAD6 homology (S. cerevisiae)
1435664_at	1.45823	Zfp397	zinc finger protein 397
1447526_at	1.45787	D5Ertd255e	DNA segment, Chr 5, ERATO Doi 255, expressed
1437789_at	1.45607	Birc6	baculoviral IAP repeat-containing 6
1437426_at	1.45417	Wac	WW domain containing adaptor with coiled-coil (Wac), mRNA
1452224_at	1.44853	Morc3	microrchidia 3
1446144_at	1.4461	Pex5l	peroxisomal biogenesis factor 5-like
1458305_at	1.4401	Tmtc3	Transmembrane and tetratricopeptide repeat containing 3 (Tmtc3), transcript variant 1, mRNA
1435397_at	1.43343	Zbtb44	zinc finger and BTB domain containing 44
1428232_at	1.43248	Cpsf6	cleavage and polyadenylation specific factor 6
1426709_a_at	1.43221	Usp33	ubiquitin specific peptidase 33
1429097_at	1.43066	C030044C12Rik	RIKEN cDNA C030044C12 gene
1446036_at	1.41794	AU018728	expressed sequence AU018728
1433757_a_at	1.41794	Nisch	nischarin
1439330_at	1.41724	D230040J21Rik	RIKEN cDNA D230040J21 gene
1438249_at	1.416	Usp7	ubiquitin specific peptidase 7
1457181_at	1.41519	Pppde2	PPPDE peptidase domain containing 2
1429504_at	1.41518	Rnpc3	RNA-binding region (RNP1, RRM) containing 3
1457616_at	1.40772	ENSMUSG00000074853	predicted gene, ENSMUSG00000074853
1444096_at	1.40567	Zfr	Zinc finger RNA binding protein, mRNA (cDNA clone IMAGE:3154019)
1416387_at	1.40095	Pip4k2c	phosphatidylinositol-5-phosphate 4-kinase, type II, gamma
1427902_at	1.39964	LOC100046744 /// Srrm2	similar to Serine/arginine repetitive matrix protein 2 /// serine/arginine repetitive matrix 2
1429316_at	1.39723	Rasgef1a	RasGEF domain family, member 1A
1430264_at	1.39707	2610030P05Rik	RIKEN cDNA 2610030P05 gene
1457264_at	1.39612	Phf20l1	PHD finger protein 20-like 1
1455110_at	1.39599	Gabpb2	GA repeat binding protein, beta 2
1455294_at	1.39285	1110029L17Rik	RIKEN cDNA 1110029L17 gene
1420326_s_at	1.38988	Cramp1l	Crm, cramped-like (Drosophila)
1421399_at	1.38974	Insm1	insulinoma-associated 1
1451115_at	1.38935	Pias3	protein inhibitor of activated STAT 3
1435157_at	1.38794	Hook3	hook homolog 3 (Drosophila)
1441768_at	1.38434	9430051O21Rik	RIKEN cDNA 9430051O21 gene
1426900_at	1.38341	Jmjd1c	jumonji domain containing 1C
1433172_at	1.38297	3110049I03Rik	RIKEN cDNA 3110049I03 gene
1437105_at	1.38121	Kdm5a	lysine (K)-specific demethylase 5A
1439635_at	1.37938	Rgs9	regulator of G-protein signaling 9
1429148_at	1.37736	Nfic	nuclear factor I/C
1455491_at	1.37224	Hnrnph3	heterogeneous nuclear ribonucleoprotein H3
1429996_at	1.36934	6330417A16Rik	RIKEN cDNA 6330417A16 gene
1424666_at	1.3693	Gpatch8	G patch domain containing 8
1418406_at	1.36296	Pde8a	phosphodiesterase 8A
1437533_at	1.3588	Xiap	X-linked inhibitor of apoptosis
1415872_at	1.35243	Hnrnph1	heterogeneous nuclear ribonucleoprotein H1
1441558_at	1.3498	D230044B12Rik	RIKEN cDNA D230044B12 gene
1436976_a_at	1.34763	Yod1	YOD1 OTU deubiquitinating enzyme 1 homologue (S. cerevisiae)
1451053_a_at	1.34726	Mdm1	transformed mouse 3T3 cell double minute 1
1434390_at	1.34446	LOC100270747	hypothetical LOC100270747
1434989_at	1.34401	Unc80	unc-80 homolog (C. elegans)
1444353_at	1.34372	C030040A22Rik	RIKEN cDNA C030040A22 gene
1433604_x_at	1.34117	Aldoa	aldolase A, fructose-bisphosphate
1456914_at	1.34073	Slc16a4	Solute carrier family 16 (monocarboxylic acid transporters), member 4 (Slc16a4), mRNA
1416532_at	1.33885	Trrap	transformation/transcription domain-associated protein
1428982_at	1.33771	Atad2b	ATPase family, AAA domain containing 2B
1421489_a_at	1.33523	2010106E10Rik	RIKEN cDNA 2010106E10 gene
1425168_at	1.33288	Gngt1	guanine nucleotide binding protein (G protein), gamma transducing activity polypeptide 1
1435405_at	1.33173	Setd4	SET domain containing 4
1452430_s_at	1.32787	LOC100048559 /// Sfrs1	similar to splicing factor, arginine/serine-rich 1 (splicing factor 2, alternate splicing factor) /// splicing factor, arginine/serine-rich 1 (ASF/SF2)
1458358_at	1.32706	Pank2	pantothenate kinase 2 (Hallervorden-Spatz syndrome)
1434082_at	1.32694	Pctk2	PCTAIRE-motif protein kinase 2
1443859_at	1.32361	LOC100045795 /// Rsbn1	similar to mKIAA3002 protein /// rosbin, round spermatid basic protein 1
1426279_at	1.32336	5830415L20Rik	RIKEN cDNA 5830415L20 gene
1427079_at	1.32308	Mapre3	microtubule-associated protein, RP/EB family, member 3
1434613_at	1.31905	1810013L24Rik	RIKEN cDNA 1810013L24 gene
1437239_x_at	1.31823	Phc2	polyhomeotic-like 2 (Drosophila)
1428773_s_at	1.31807	Bcor	BCL6 interacting corepressor
1431256_at	1.31501	5033423O07Rik	RIKEN cDNA 5033423O07 gene
1438999_a_at	1.31086	Nfat5	nuclear factor of activated T-cells 5
1437274_at	1.30969	Copa	coatomer protein complex subunit alpha
1445047_at	1.30702	C79246	expressed sequence C79246
1438127_at	1.3049	LOC552906	hypothetical LOC552906
1436325_at	1.30408	Rora	RAR-related orphan receptor alpha
1417206_at	1.30219	Urod	uroporphyrinogen decarboxylase
1428779_at	1.30193	Zbtb41	zinc finger and BTB domain containing 41 homolog
1438538_at	1.30116	Mecp2	methyl CpG binding protein 2
1437206_at	1.29957	Setd5	SET domain containing 5
1442111_at	1.29904	D430033H22Rik	RIKEN cDNA D430033H22 gene
1435240_at	1.29567	Baz2b	bromodomain adjacent to zinc finger domain, 2B
1426807_at	1.29447	Lta4h	Mus musculus, clone IMAGE:5009780, mRNA
1436982_at	1.29391	Tnrc6b	trinucleotide repeat containing 6b
1420988_at	1.29218	Polh	polymerase (DNA directed), eta (RAD 30 related)
1435594_at	1.29152	Atl2	atlastin GTPase 2
1436694_s_at	1.28957	Neurod4	neurogenic differentiation 4
1453251_at	1.28771	Dhx30	DEAH (Asp-Glu-Ala-His) box polypeptide 30 (Dhx30), mRNA
1456790_at	1.28657	Zfp800	zinc finger protein 800
1423107_at	1.28572	Ube2b	ubiquitin-conjugating enzyme E2B, RAD6 homology (S. cerevisiae)
1435676_at	1.28389	Cep164	centrosomal protein 164
1426684_at	1.28384	Cnot6	CCR4-NOT transcription complex, subunit 6
1452768_at	1.28254	Tex261	testis expressed gene 261
1432007_s_at	1.28059	Ap2a2	adaptor protein complex AP-2, alpha 2 subunit
1454384_at	1.28029	2900057C01Rik	RIKEN cDNA 2900057C01 gene
1427036_a_at	1.27864	Eif4g1	eukaryotic translation initiation factor 4, gamma 1
1455083_at	1.27853	Atp11c	ATPase, class VI, type 11C
1434109_at	1.27564	Sh3bgrl2	SH3 domain binding glutamic acid-rich protein like 2
1429535_at	1.27384	Armc8	armadillo repeat containing 8
1417356_at	1.27329	Peg3	paternally expressed 3
1458264_at	1.27222	AW046200	expressed sequence AW046200
1446719_at	1.26954	Atad2b	ATPase family, AAA domain containing 2B
1428517_at	1.26917	Wdfy3	WD repeat and FYVE domain containing 3
1437797_at	1.26852	Atp2a2	ATPase, Ca++ transporting, cardiac muscle, slow twitch 2
1425222_x_at	1.26564	D630002G06Rik	RIKEN cDNA D630002G06 gene
1421447_at	1.26224	LOC100048479 /// Onecut1	similar to hepatocyte nuclear factor 6 beta /// one cut domain, family member 1
1437598_at	1.26102	Zbtb20	zinc finger and BTB domain containing 20
1439840_at	1.25912	Polb	polymerase (DNA directed), beta
1434394_at	1.25883	N4bp2	NEDD4 binding protein 2
1454904_at	1.25763	Mtm1	X-linked myotubular myopathy gene 1
1455164_at	1.25499	Cdgap	CDC42 GTPase-activating protein
1423663_at	1.24917	Flcn	folliculin
1427134_at	1.24894	Sfrs12	splicing factor, arginine/serine-rich 12
1434875_a_at	1.24836	Hmgn3	high mobility group nucleosomal binding domain 3
1428539_at	1.24797	Smg1	SMG1 homolog, phosphatidylinositol 3-kinase-related kinase (C. elegans)
1426469_a_at	1.24793	Tbp	TATA box binding protein
1435062_at	1.24729	1500001A10Rik	RIKEN cDNA 1500001A10 gene
1436162_at	1.24729	C730048C13Rik	RIKEN cDNA C730048C13 gene
1438130_at	1.24701	Taf15	TAF15 RNA polymerase II, TATA box binding protein (TBP)-associated factor
1438673_at	1.24588	Slc4a7	solute carrier family 4, sodium bicarbonate cotransporter, member 7
1429009_at	1.24531	Snrnp70	small nuclear ribonucleoprotein 70 (U1)
1452813_a_at	1.24491	Tmem188	transmembrane protein 188
1459143_at	1.24457	Chchd3	coiled-coil-helix-coiled-coil-helix domain containing 3
1441921_x_at	1.24358	Esrrb	estrogen related receptor, beta
1446147_at	1.2432	Rbm39	RNA binding motif protein 39
1450504_a_at	1.24078	Agpat3	1-acylglycerol-3-phosphate O-acyltransferase 3
1455159_at	1.24052	Appl1	adaptor protein, phosphotyrosine interaction, PH domain and leucine zipper containing 1
1422521_at	1.23977	Dctn1	dynactin 1
1439618_at	1.23953	Pde10a	phosphodiesterase 10A
1457445_at	1.23894	Trps1	trichorhinophalangeal syndrome I (human)
1428866_at	1.2388	2810037O22Rik	RIKEN cDNA 2810037O22 gene
1453706_at	1.23698	2900042A17Rik	RIKEN cDNA 2900042A17 gene
1451738_at	1.23654	Ogt	O-linked N-acetylglucosamine (GlcNAc) transferase (UDP-N-acetylglucosamine:polypeptide-N-acetylglucosaminyl transferase)
1416471_at	1.23625	Cept1	choline/ethanolaminephosphotransferase 1
1421646_a_at	1.23555	Pias3	protein inhibitor of activated STAT 3
1429811_at	1.23307	4933424B01Rik	RIKEN cDNA 4933424B01 gene
1449080_at	1.23273	Hdac2	histone deacetylase 2
1434179_at	1.23179	Mll3	myeloid/lymphoid or mixed-lineage leukemia 3
1433784_at	1.23177	9030612M13Rik	RIKEN cDNA 9030612M13 gene
1428846_at	1.22999	Ttc14	tetratricopeptide repeat domain 14
1435550_at	1.22921	C430014K11Rik	RIKEN cDNA C430014K11 gene
1438824_at	1.2281	Slc20a1	solute carrier family 20, member 1
1441550_at	1.2273	9330184L24Rik	RIKEN cDNA 9330184L24 gene
1451684_a_at	1.22628	Bicd1	bicaudal D homolog 1 (Drosophila)
1440836_at	1.22538	Setd1b	SET domain containing 1B
1427102_at	1.2252	Slfn4	schlafen 4
1460366_at	1.22308	Eml3	echinoderm microtubule associated protein like 3
1449889_a_at	1.22243	Ociad1	OCIA domain containing 1
1432757_at	1.22196	2900011L18Rik	RIKEN cDNA 2900011L18 gene
1428408_a_at	1.22195	Fam62b	family with sequence similarity 62, member B
1420618_at	1.22132	Cpeb4	cytoplasmic polyadenylation element binding protein 4
1446900_at	1.21945	D1Ertd218e	DNA segment, Chr 1, ERATO Doi 218, expressed
1457365_at	1.21915	EG628262	PREDICTED: Mus musculus predicted gene, EG628262 (EG628262), mRNA
1421835_at	1.21885	Mtap7	microtubule-associated protein 7
1451263_a_at	1.21883	Fabp4	fatty acid binding protein 4, adipocyte
1424665_at	1.218	Gpatch8	G patch domain containing 8
1453160_at	1.21674	Med13	mediator complex subunit 13
1418012_at	1.21378	Sh3glb1	SH3-domain GRB2-like B1 (endophilin)
1452377_at	1.21368	Mll1	myeloid/lymphoid or mixed-lineage leukemia 1
1455657_at	1.21192	Smg1	SMG1 homolog, phosphatidylinositol 3-kinase-related kinase (C. elegans)
1434765_at	1.21067	Ep300	E1A binding protein p300
1422621_at	1.20996	Ranbp2	RAN binding protein 2
1438834_at	1.20967	Mospd2	motile sperm domain containing 2
1421664_a_at	1.20824	Styx	serine/threonine/tyrosine interaction protein
1443252_at	1.20756	Rnf144b	ring finger protein 144B
1449587_a_at	1.20744	Prol1	proline rich, lacrimal 1
1442240_at	1.20681	Ctr9	Ctr9, Paf1/RNA polymerase II complex component, homolog (S. cerevisiae)
1442325_at	1.20612	Tbc1d24	TBC1 domain family, member 24
1457961_at	1.20482	Lpgat1	Lysophosphatidylglycerol acyltransferase 1, mRNA (cDNA clone IMAGE:5362498)
1435152_at	1.20467	Leng8	leukocyte receptor cluster (LRC) member 8
1426570_a_at	1.203	Frk	fyn-related kinase
1416545_at	1.20203	Zdhhc7	zinc finger, DHHC domain containing 7
1431960_at	1.20031	Wwox	WW domain-containing oxidoreductase
1437103_at	1.20026	Igf2bp2	insulin-like growth factor 2 mRNA binding protein 2
1426288_at	1.19759	Lrp4	low density lipoprotein receptor-related protein 4
1438018_at	1.19504	Hook1	hook homolog 1 (Drosophila)
1417386_at	1.19449	Npepps	aminopeptidase puromycin sensitive
1435291_at	1.19359	Lemd3	LEM domain containing 3
1452781_a_at	1.19352	Gtf3c2	general transcription factor IIIC, polypeptide 2, beta
1438540_at	1.19148	Col25a1	collagen, type XXV, alpha 1
1438516_at	1.19015	Rif1	Rap1 interacting factor 1 homolog (yeast), mRNA (cDNA clone IMAGE:4503215)
1451536_at	1.18964	Mtfr1	mitochondrial fission regulator 1
1455760_at	1.18929	Slc9a5	solute carrier family 9 (sodium/hydrogen exchanger), member 5
1433742_at	1.1889	Kank1	KN motif and ankyrin repeat domains 1
1426352_s_at	1.18734	Tial1	Tia1 cytotoxic granule-associated RNA binding protein-like 1
1456930_at	1.18569	Camsap1	calmodulin regulated spectrin-associated protein 1
1435266_at	1.18558	A930041I02Rik	RIKEN cDNA A930041I02 gene
1432343_at	1.18468	4930419G24Rik	RIKEN cDNA 4930419G24 gene
1426773_at	1.18426	Mfn1	mitofusin 1
1424458_at	1.18371	Kdm4c	lysine (K)-specific demethylase 4C
1430982_at	1.18309	LOC100048559 /// Sfrs1	similar to splicing factor, arginine/serine-rich 1 (splicing factor 2, alternate splicing factor) /// splicing factor, arginine/serine-rich 1 (ASF/SF2)
1439527_at	1.18302	Pgr	progesterone receptor
1451663_a_at	1.18237	Trim3	tripartite motif-containing 3
1452807_s_at	1.18212	Fam57b	family with sequence similarity 57, member B
1451447_at	1.18189	Cuedc1	CUE domain containing 1
1418640_at	1.18087	Sirt1	sirtuin 1 (silent mating type information regulation 2, homolog) 1 (S. cerevisiae)
1455184_at	1.18064	Mobkl1a	MOB1, Mps One Binder kinase activator-like 1A (yeast)
1434882_at	1.17802	Mtdh	metadherin
1457332_at	1.17651	Prmt3	protein arginine N-methyltransferase 3
1453852_at	1.17638	Ddx50	DEAD (Asp-Glu-Ala-Asp) box polypeptide 50
1455740_at	1.17457	Hnrnpa1	heterogeneous nuclear ribonucleoprotein A1
1436247_at	1.17456	Ints2	integrator complex subunit 2
1422879_at	1.17372	Sypl	synaptophysin-like protein
1433658_x_at	1.17361	Pcbp4	poly(rC) binding protein 4
1428908_at	1.17277	Rbm25	RNA binding motif protein 25
1437634_at	1.17209	Thoc2	THO complex 2
1434077_at	1.17176	Wdr37	WD repeat domain 37
1460597_at	1.17109	Asxl2	additional sex combs like 2 (Drosophila)
1423640_at	1.17039	Synpr	synaptoporin
1452268_at	1.16921	Fam76b	family with sequence similarity 76, member B
1428174_x_at	1.16768	Khsrp	KH-type splicing regulatory protein
1432298_at	1.16669	4921508M14Rik	RIKEN cDNA 4921508M14 gene
1458949_at	1.16653	5330434G04Rik	RIKEN cDNA 5330434G04 gene
1437945_x_at	1.16638	100043064 /// Nap1l1	predicted gene, 100043064 /// nucleosome assembly protein 1-like 1
1456179_at	1.16442	AU019176	expressed sequence AU019176
1454684_at	1.16395	Bbs7	Bardet-Biedl syndrome 7 (human)
1457404_at	1.16226	Nfkbiz	INAP mRNA for IL-1 inducible nuclear ankyrin-repeat protein
1434572_at	1.16168	Hdac9	histone deacetylase 9
1448709_at	1.16101	Arid1a	AT rich interactive domain 1A (SWI-like)
1430883_at	1.16088	4933402C05Rik	RIKEN cDNA 4933402C05 gene
1442243_at	1.16063	Per3	period homolog 3 (Drosophila)
1445684_s_at	1.16051	Hdac2	histone deacetylase 2
1429222_at	1.15825	Pus3	pseudouridine synthase 3
1449668_s_at	1.15788	Fnip1	folliculin interacting protein 1
1427467_a_at	1.15735	Rpgr /// Srpx	retinitis pigmentosa GTPase regulator /// sushi-repeat-containing protein
1416934_at	1.15681	Mtm1	X-linked myotubular myopathy gene 1
1447693_s_at	1.15601	Neo1	neogenin
1423248_at	1.15522	Nktr	natural killer tumor recognition sequence
1425288_at	1.15505	Samd11	sterile alpha motif domain containing 11
1456631_at	1.15456	LOC100040766	similar to hCG2012694
1426208_x_at	1.15441	Plagl1	pleiomorphic adenoma gene-like 1
1436191_at	1.15364	Arid4a	AT rich interactive domain 4A (RBP1-like)
1434935_at	1.15265	Aak1	AP2 associated kinase 1
1418054_at	1.15259	Neurod4	neurogenic differentiation 4
1455156_at	1.15224	Strn	striatin, calmodulin binding protein
1460324_at	1.15155	Dnmt3a	DNA methyltransferase 3A
1424852_at	1.15139	Mef2c	myocyte enhancer factor 2C
1454411_at	1.14899	4933406F09Rik	RIKEN cDNA 4933406F09 gene
1422447_at	1.14858	Ins1	insulin I
1452798_s_at	1.14854	Mapk1ip1	mitogen-activated protein kinase 1 interacting protein 1
1428986_at	1.14784	Slc17a7	solute carrier family 17 (sodium-dependent inorganic phosphate cotransporter), member 7
1427075_s_at	1.14658	Pcmtd2	protein-L-isoaspartate (D-aspartate) O-methyltransferase domain containing 2
1455647_at	1.14607	Ar	androgen receptor
1452857_at	1.1449	Crebzf	CREB/ATF bZIP transcription factor
1460129_at	1.14302	Slc6a2	solute carrier family 6 (neurotransmitter transporter, noradrenalin), member 2
1434062_at	1.14111	Rabgap1l	RAB GTPase activating protein 1-like
1424646_at	1.14005	Uckl1	uridine-cytidine kinase 1-like 1
1444179_at	1.13894	A530023O14Rik	RIKEN cDNA A530023O14 gene
1443399_at	1.13818	AU021001	expressed sequence AU021001
1455121_at	1.13775	Lcor	ligand dependent nuclear receptor corepressor
1451434_s_at	1.13747	Gpatch8	G patch domain containing 8
1450877_at	1.13622	BC005537	cDNA sequence BC005537
1455543_at	1.1358	Klhl18	kelch-like 18 (Drosophila)
1450415_at	1.13552	Pde6a	phosphodiesterase 6A, cGMP-specific, rod, alpha
1434261_at	1.13517	Sipa1l2	signal-induced proliferation-associated 1 like 2
1451652_a_at	1.13347	Tmem188	transmembrane protein 188
1453804_a_at	1.13286	Orc4l	origin recognition complex, subunit 4-like (S. cerevisiae)
1435882_at	1.13234	Ubap2l	ubiquitin associated protein 2-like
1417815_a_at	1.13211	Serinc3	serine incorporator 3
1433441_at	1.13208	Fbxl5	F-box and leucine-rich repeat protein 5
1419181_at	1.1308	Zfp326	zinc finger protein 326
1416769_s_at	1.13029	Atp6v0b	ATPase, H+ transporting, lysosomal V0 subunit B
1441801_at	1.12793	Kctd4	potassium channel tetramerisation domain containing 4
1437041_at	1.12559	Sfrs18	splicing factor, arginine/serine-rich 18
1417181_a_at	1.12549	Kifap3	kinesin-associated protein 3
1450059_at	1.12455	Fancg	Fanconi anemia, complementation group G
1427338_at	1.12452	Crocc	ciliary rootlet coiled-coil, rootletin
1451096_at	1.12359	Ndufs2	NADH dehydrogenase (ubiquinone) Fe-S protein 2
1436921_at	1.12273	Atp7a	ATPase, Cu++ transporting, alpha polypeptide
1437765_at	1.12208	Cpeb3	cytoplasmic polyadenylation element binding protein 3
1429251_at	1.12164	Prdm2	PR domain containing 2, with ZNF domain
1456117_at	1.12087	Rrp1b	ribosomal RNA processing 1 homolog B (S. cerevisiae)
1424521_at	1.12078	Zfand2b	zinc finger, AN1 type domain 2B
1439862_at	1.12029	Rorb	RAR-related orphan receptor beta
1426369_at	1.1193	Far1	fatty acyl CoA reductase 1
1452382_at	1.11921	Dnm3os	dynamin 3, opposite strand
1430919_at	1.11734	4930525F21Rik	RIKEN cDNA 4930525F21 gene
1452189_at	1.11654	Wdr82	WD repeat domain containing 82
1445817_at	1.11605	BB168181	expressed sequence BB168181
1448665_at	1.11448	Dmd	dystrophin, muscular dystrophy
1434899_s_at	1.1114	Tnrc6a	trinucleotide repeat containing 6a
1457174_at	1.11123	AU015680	expressed sequence AU015680
1435741_at	1.11056	Pde8b	phosphodiesterase 8B
1432313_at	1.11029	4933433F19Rik	RIKEN cDNA 4933433F19 gene
1460338_a_at	1.10881	Crlf3	cytokine receptor-like factor 3
1453658_at	1.10759	5830477G23Rik	RIKEN cDNA 5830477G23 gene
1418659_at	1.10736	Clock	circadian locomoter output cycles kaput
1417859_at	1.10729	Gas7	growth arrest specific 7
1426583_at	1.10695	Atf2	activating transcription factor 2
1450012_x_at	1.1062	Ywhag	tyrosine 3-monooxygenase/tryptophan 5-monooxygenase activation protein, gamma polypeptide
1455434_a_at	1.10585	Ktn1	kinectin 1
1416976_at	1.10562	Stam2	signal transducing adaptor molecule (SH3 domain and ITAM motif) 2
1444674_at	1.10539	AU015680	expressed sequence AU015680
1422450_at	1.10495	Ctnnd1	catenin (cadherin associated protein), delta 1
1420727_a_at	1.10488	Tmlhe	trimethyllysine hydroxylase, epsilon
1433481_at	1.10482	Fkbp14	FK506 binding protein 14
1437031_at	1.10435	Acsl6	Acyl-CoA synthetase long-chain family member 6 (Acsl6), transcript variant 1, mRNA
1454749_at	1.10297	Pcnt	pericentrin (kendrin)
1433561_at	1.10296	Acap2	ArfGAP with coiled-coil, ankyrin repeat and PH domains 2
1460455_at	1.10248	Ubr3	ubiquitin protein ligase E3 component n-recognin 3
1435467_at	1.10221	Fgd6	FYVE, RhoGEF and PH domain containing 6
1460631_at	1.1021	Ogt	O-linked N-acetylglucosamine (GlcNAc) transferase (UDP-N-acetylglucosamine:polypeptide-N-acetylglucosaminyl transferase)
1437280_s_at	1.10188	Serbp1	serpine1 mRNA binding protein 1
1417466_at	1.10148	Rgs5	regulator of G-protein signaling 5
1448199_at	1.10084	Ankrd10	ankyrin repeat domain 10
1439127_at	1.10005	AI314180	expressed sequence AI314180
1455222_a_at	1.09975	Ubp1	upstream binding protein 1
1435964_a_at	1.09961	Taok3	TAO kinase 3
1415849_s_at	1.09854	Stmn1	stathmin 1
1424530_at	1.09587	Sec14l2	SEC14-like 2 (S. cerevisiae)
1434843_at	1.09581	Fam179b	family with sequence similarity 179, member B
1429491_s_at	1.09538	Rif1	Rap1 interacting factor 1 homolog (yeast)
1430033_at	1.09499	5330431K02Rik	RIKEN cDNA 5330431K02 gene
1426906_at	1.09447	Ifi203	interferon activated gene 203
1434107_at	1.09363	Spata2	spermatogenesis associated 2
1456844_at	1.09341	Camk2d	calcium/calmodulin-dependent protein kinase II, delta
1453416_at	1.0928	Gas2l3	growth arrest-specific 2 like 3
1437377_a_at	1.09251	Polrmt	polymerase (RNA) mitochondrial (DNA directed)
1429771_at	1.09099	3110073H01Rik	RIKEN cDNA 3110073H01 gene
1459793_s_at	1.09086	Lyrm5	LYR motif containing 5 (Lyrm5), mRNA
1439480_at	1.08936	ENSMUSG00000075545	predicted gene, ENSMUSG00000075545
1417308_at	1.08884	Pkm2	pyruvate kinase, muscle
1418997_at	1.08857	Lyrm5	LYR motif containing 5
1448864_at	1.08809	Snrk	SNF related kinase
1426382_at	1.08632	Ppm1b	protein phosphatase 1B, magnesium dependent, beta isoform
1419984_s_at	1.08529	Zfp644	zinc finger protein 644
1443088_at	1.08528	9930031P18Rik	RIKEN cDNA 9930031P18 gene
1429490_at	1.08327	Rif1	Rap1 interacting factor 1 homolog (yeast)
1444647_at	1.0824	Plaa	phospholipase A2, activating protein
1436818_a_at	1.08123	Msi2	Musashi homolog 2 (Drosophila)
1423177_a_at	1.08121	Abi1	abl-interactor 1
1457705_at	1.08113	5330421C15Rik	RIKEN cDNA 5330421C15 gene
1421075_s_at	1.08111	Cyp7b1	cytochrome P450, family 7, subfamily b, polypeptide 1
1424317_at	1.08085	Slc25a19	solute carrier family 25 (mitochondrial thiamine pyrophosphate carrier), member 19
1422593_at	1.07969	Ap3s1	adaptor-related protein complex 3, sigma 1 subunit
1430633_s_at	1.07962	C430045I18Rik	RIKEN cDNA C430045I18 gene
1445883_at	1.07947	Ranbp2	RAN binding protein 2
1427074_at	1.07861	Pcmtd2	protein-L-isoaspartate (D-aspartate) O-methyltransferase domain containing 2
1458376_at	1.07859	B930025B16Rik	RIKEN cDNA B930025B16 gene
1434274_at	1.07727	Mycbp2	MYC binding protein 2
1450376_at	1.07721	Mxi1	Max interacting protein 1
1434424_at	1.07642	Mfsd7b	major facilitator superfamily domain containing 7B
1452887_at	1.07474	Traf3ip1	TRAF3 interacting protein 1
1415885_at	1.07392	Chgb	chromogranin B
1456594_at	1.07389	100038680	predicted gene, 100038680
1443694_at	1.07341	Rgs20	regulator of G-protein signaling 20
1460623_at	1.07305	Skap2	src family associated phosphoprotein 2
1438468_at	1.07305	OTTMUSG00000010432 /// Pramel4	predicted gene, OTTMUSG00000010432 /// preferentially expressed antigen in melanoma like 4
1427469_at	1.07206	Helz	helicase with zinc finger domain
1458982_at	1.072	AU014965	expressed sequence AU014965
1455146_at	1.07189	Strbp	spermatid perinuclear RNA binding protein
1454409_at	1.07187	4833408G04Rik	RIKEN cDNA 4833408G04 gene
1424679_at	1.07166	Mab21l1	mab-21-like 1 (C. elegans)
1436616_at	1.07001	Inpp4a	inositol polyphosphate-4-phosphatase, type I
1424863_a_at	1.06994	Hipk2	homeodomain interacting protein kinase 2
1424323_at	1.06958	Noc2l	nucleolar complex associated 2 homolog (S. cerevisiae)
1457001_at	1.06865	Cenpk	centromere protein K
1434939_at	1.06854	Foxf1a	forkhead box F1a
1424485_at	1.06848	Angptl3	angiopoietin-like 3
1446871_at	1.06718	D7Ertd481e	DNA segment, Chr 7, ERATO Doi 481, expressed
1433722_at	1.06583	Akap13	A kinase (PRKA) anchor protein 13
1451736_a_at	1.06517	Map2k7	mitogen-activated protein kinase kinase 7
1456318_at	1.06471	Clec1a	C-type lectin domain family 1, member a
1454897_at	1.06453	6330509M05Rik	RIKEN cDNA 6330509M05 gene
1437020_at	1.06434	Ep400	E1A binding protein p400
1436122_at	1.06392	Zfp667	zinc finger protein 667
1422731_at	1.06319	Limd1	LIM domains containing 1
1452176_at	1.06298	Nup153	nucleoporin 153
1426138_a_at	1.0624	Ube2j2	ubiquitin-conjugating enzyme E2, J2 homolog (yeast)
1428731_at	1.06216	Usp54	ubiquitin specific peptidase 54
1438913_x_at	1.06117	Hdgfrp2	hepatoma-derived growth factor, related protein 2
1416145_at	1.06083	Dhx15	DEAH (Asp-Glu-Ala-His) box polypeptide 15
1443977_at	1.06068	E130014H10Rik	RIKEN cDNA E130014H10 gene
1434408_at	1.05985	Atxn3	ataxin 3
1452192_at	1.05923	Naf1	nuclear assembly factor 1 homolog (S. cerevisiae)
1439267_x_at	1.05871	Cox5a	cytochrome c oxidase, subunit Va
1423445_at	1.05849	Rock1	Rho-associated coiled-coil containing protein kinase 1
1455185_s_at	1.05811	Phf16	PHD finger protein 16
1436101_at	1.05789	Rnf24	ring finger protein 24
1433212_at	1.05788	2700008E08Rik	RIKEN cDNA 2700008E08 gene
1460655_a_at	1.05754	Ubp1	upstream binding protein 1
1432720_at	1.05664	4833412K13Rik	RIKEN cDNA 4833412K13 gene
1421050_at	1.05643	Vps25	vacuolar protein sorting 25 (yeast)
1427933_at	1.0563	Vps33b	vacuolar protein sorting 33B (yeast)
1417065_at	1.05577	Egr1	early growth response 1
1440681_at	1.05548	Chrna7	cholinergic receptor, nicotinic, alpha polypeptide 7
1454631_at	1.05493	Gtf2a1	general transcription factor II A, 1
1423103_at	1.05486	Rfx5	regulatory factor X, 5 (influences HLA class II expression)
1416495_s_at	1.05448	Ndufs5	NADH dehydrogenase (ubiquinone) Fe-S protein 5
1430708_a_at	1.054	Usp45	ubiquitin specific petidase 45
1434558_at	1.05257	Wdr47	WD repeat domain 47
1433817_at	1.05197	Agpat3	1-acylglycerol-3-phosphate O-acyltransferase 3
1432123_at	1.05123	4930455H04Rik	RIKEN cDNA 4930455H04 gene
1437021_at	1.05012	Arl13b	ADP-ribosylation factor-like 13B
1457498_at	1.0499	Man2a2	mannosidase 2, alpha 2
1417307_at	1.04957	Dmd	dystrophin, muscular dystrophy
1424182_at	1.04908	Acat1	acetyl-Coenzyme A acetyltransferase 1
1434267_at	1.04809	Nek1	NIMA (never in mitosis gene a)-related expressed kinase 1
1419924_at	1.04805	Fnip1	Folliculin interacting protein 1, mRNA (cDNA clone MGC:100017 IMAGE:30543296)
1455754_at	1.04792	Lmo3	LIM domain only 3
1441987_at	1.04769	Mbd5	methyl-CpG binding domain protein 5
1423681_at	1.04761	1300018I05Rik	RIKEN cDNA 1300018I05 gene
1457087_at	1.04698	2900083I11Rik	RIKEN cDNA 2900083I11 gene
1420726_x_at	1.0466	Tmlhe	trimethyllysine hydroxylase, epsilon
1416074_a_at	1.04575	ENSMUSG00000058905 /// OTTMUSG00000021838 /// Rpl28	predicted gene, ENSMUSG00000058905 /// predicted gene, OTTMUSG00000021838 /// ribosomal protein L28
1444429_at	1.04565	Lrtm1	leucine-rich repeats and transmembrane domains 1
1437443_at	1.04476	EG620382	PREDICTED: Mus musculus predicted gene, EG620382 (EG620382), mRNA
1423982_at	1.04471	Fusip1	FUS interacting protein (serine-arginine rich) 1
1423839_a_at	1.04427	Btf3	basic transcription factor 3
1437069_at	1.04381	Osbpl8	oxysterol binding protein-like 8
1434465_x_at	1.04333	Vldlr	very low density lipoprotein receptor
1433699_at	1.04238	Tnfaip3	tumor necrosis factor, alpha-induced protein 3
1429208_at	1.04231	5730408K05Rik	RIKEN cDNA 5730408K05 gene
1438410_at	1.04183	Prtg	protogenin homolog (Gallus gallus)
1440206_at	1.04164	A930024E05Rik	RIKEN cDNA A930024E05 gene
1428371_at	1.04131	Ttbk2	tau tubulin kinase 2
1420725_at	1.04119	Tmlhe	trimethyllysine hydroxylase, epsilon
1435302_at	1.0408	Taf4b	TAF4B RNA polymerase II, TATA box binding protein (TBP)-associated factor
1448701_a_at	1.04036	Krit1	KRIT1, ankyrin repeat containing
1427388_at	1.04029	Lrrc2	leucine rich repeat containing 2
1425039_at	1.04027	Itgbl1	integrin, beta-like 1
1425516_at	1.03981	Ogt	O-linked N-acetylglucosamine (GlcNAc) transferase (UDP-N-acetylglucosamine:polypeptide-N-acetylglucosaminyl transferase)
1456182_x_at	1.03969	Mela	melanoma antigen
1417195_at	1.03954	Wwc2	WW, C2 and coiled-coil domain containing 2
1451151_s_at	1.03929	Zfp410	zinc finger protein 410
1459917_at	1.03885	Ggnbp2	gametogenetin binding protein 2
1455521_at	1.03796	Klf12	Kruppel-like factor 12
1455088_at	1.03784	EG381936 /// EG620736	predicted gene, EG381936 /// predicted gene, EG620736
1433755_at	1.03746	Mier1	mesoderm induction early response 1 homolog (Xenopus laevis
1427289_at	1.03726	Ddhd1	DDHD domain containing 1
1453676_at	1.03694	A930041D05Rik	RIKEN cDNA A930041D05 gene
1429435_x_at	1.03627	Pik3ca	phosphatidylinositol 3-kinase, catalytic, alpha polypeptide
1450934_at	1.03574	Eif4a2	eukaryotic translation initiation factor 4A2
1420301_at	1.03556	AA414903	expressed sequence AA414903
1435228_at	1.03496	BC023829 /// LOC100045774	cDNA sequence BC023829 /// similar to family with sequence similarity 11, member A
1439802_at	1.03482	Stk35	serine/threonine kinase 35
1418211_at	1.03473	Oca2	oculocutaneous albinism II
1435739_at	1.0346	Lats1	large tumor suppressor
1440924_at	1.03435	Kif20b	kinesin family member 20B
1455331_at	1.03368	Plekhm3	pleckstrin homology domain containing, family M, member 3
1435523_s_at	1.03364	2700089E24Rik	RIKEN cDNA 2700089E24 gene
1431159_at	1.03327	Macrod2	MACRO domain containing 2
1436723_at	1.03272	Cenpi	centromere protein I
1437101_at	1.03188	Lats2	large tumor suppressor 2
1433960_at	1.03188	Isg20l2	interferon stimulated exonuclease gene 20-like 2
1426701_at	1.03156	Fam160a2	family with sequence similarity 160, member A2
1419709_at	1.03049	Stfa3	stefin A3
1430662_at	1.03034	9430091E24Rik	RIKEN cDNA 9430091E24 gene
1428311_at	1.03017	Ccdc6	coiled-coil domain containing 6
1453700_s_at	1.02963	4933403O03Rik /// EG245263	RIKEN cDNA 4933403O03 gene /// predicted gene, EG245263
1433842_at	1.0293	Lrrfip1	leucine rich repeat (in FLII) interacting protein 1
1459642_at	1.0287	Adam23	A disintegrin and metallopeptidase domain 23 (Adam23), mRNA
1440615_at	1.02851	Dusp16	dual specificity phosphatase 16
1436156_at	1.02834	Ccar1	cell division cycle and apoptosis regulator 1
1454650_at	1.02675	Trim35	tripartite motif-containing 35
1428171_at	1.02657	Prpf39	PRP39 pre-mRNA processing factor 39 homolog (yeast)
1418990_at	1.02604	Ms4a4d	membrane-spanning 4-domains, subfamily A, member 4D
1421106_at	1.02581	Jag1	jagged 1
1418726_a_at	1.02562	Tnnt2	troponin T2, cardiac
1459364_at	1.02388	C230094A16Rik	RIKEN cDNA C230094A16 gene
1431607_at	1.02388	Lypla1	lysophospholipase 1
1459342_at	1.02376	C230029M16	hypothetical protein C230029M16
1420431_at	1.02318	Rptn	repetin
1424727_at	1.02314	Ccr5	chemokine (C-C motif) receptor 5
1435274_at	1.02296	Spopl	speckle-type POZ protein-like
1431204_at	1.02282	4930578N16Rik	RIKEN cDNA 4930578N16 gene
1427859_at	1.02174	Igk-V19-14	Anti-DNA immunoglobulin light chain IgG, antibody 423p.176
1452440_at	1.02113	LOC100048347 /// Tnfsf12 /// Tnfsf12-tnfsf13	similar to TWEAK /// tumor necrosis factor (ligand) superfamily, member 12 /// tumor necrosis factor (ligand) superfamily, member 12-member 13
1458193_at	1.02052	Pmp2	peripheral myelin protein 2
1438082_at	1.02035	Tmem206	transmembrane protein 206
1425408_a_at	1.02027	2610034M16Rik	RIKEN cDNA 2610034M16 gene
1424820_a_at	1.02015	LOC100046168 /// Ndfip1	similar to Nedd4 WW domain-binding protein 5 /// Nedd4 family interacting protein 1
1454348_at	1.01991	4933407C09Rik	RIKEN cDNA 4933407C09 gene
1444936_at	1.01894	D5Ertd566e	DNA segment, Chr 5, ERATO Doi 566, expressed
1428638_at	1.0188	Efhc2	EF-hand domain (C-terminal) containing 2
1424211_at	1.01858	Slc25a33	solute carrier family 25, member 33
1433679_at	1.01835	Fubp3	far upstream element (FUSE) binding protein 3
1434560_at	1.01822	Wdtc1	WD and tetratricopeptide repeats 1
1434549_at	1.0171	Rab11a	RAB11a, member RAS oncogene family
1434860_at	1.01708	Dpy19l4	dpy-19-like 4 (C. elegans)
1415724_a_at	1.01683	Cdc42	cell division cycle 42 homolog (S. cerevisiae)
1458523_at	1.01682	Zfml	zinc finger, matrin-like
1432088_at	1.01663	Veph1	ventricular zone expressed PH domain homolog 1 (zebrafish)
1450896_at	1.01649	Arhgap5	Rho GTPase activating protein 5
1438073_at	1.01618	Spry3	sprouty homolog 3 (Drosophila)
1437395_at	1.01559	Zcchc11	zinc finger, CCHC domain containing 11
1445855_at	1.01333	Ggct	gamma-glutamyl cyclotransferase
1430191_at	1.01321	9130004J05Rik	RIKEN cDNA 9130004J05 gene
1429032_at	1.01316	Micalcl	MICAL C-terminal like
1429751_at	1.01293	Zswim2	zinc finger, SWIM domain containing 2
1418380_at	1.01293	Terf1	telomeric repeat binding factor 1
1420469_at	1.01284	4933411G06Rik	RIKEN cDNA 4933411G06 gene
1457858_at	1.01194	EG226957	predicted gene, EG226957
1421434_at	1.01115	Dnahc5	dynein, axonemal, heavy chain 5
1446726_at	1.01091	Rpl41	ribosomal protein L41
1417532_at	1.0108	Cyp2j5	cytochrome P450, family 2, subfamily j, polypeptide 5
1441569_at	1.01071	E330009P21Rik	RIKEN cDNA E330009P21 gene
1451928_a_at	1.00917	Rad18	RAD18 homolog (S. cerevisiae)
1423862_at	1.00881	Plekhf2	pleckstrin homology domain containing, family F (with FYVE domain) member 2
1418029_at	1.0084	Faim	Fas apoptotic inhibitory molecule
1460716_a_at	1.00793	Cbfb	core binding factor beta
1436248_at	1.00785	Rasal2	RAS protein activator like 2
1454740_at	1.00778	Mib1	mindbomb homolog 1 (Drosophila)
1440658_at	1.00681	Ammecr1l	AMME chromosomal region gene 1-like
1460365_a_at	1.0064	Dnm1	dynamin 1
1429900_at	1.00619	5330406M23Rik	RIKEN cDNA 5330406M23 gene
1454764_s_at	1.00611	Slc38a1	solute carrier family 38, member 1
1454711_at	1.00589	Trio	triple functional domain (PTPRF interacting)
1423525_at	1.00568	Mastl	microtubule associated serine/threonine kinase-like
1449090_a_at	1.00498	Yes1	Yamaguchi sarcoma viral (v-yes) oncogene homolog 1
1418265_s_at	1.0048	Irf2	interferon regulatory factor 2
1449217_at	1.00472	Casp8ap2	caspase 8 associated protein 2
1428547_at	1.00411	Nt5e	5' nucleotidase, ecto
1436486_x_at	1.00269	Whrn	Whirlin, mRNA (cDNA clone MGC:183668 IMAGE:9087668)
1436826_at	1.0014	Tmtc3	transmembrane and tetratricopeptide repeat containing 3
1425517_s_at	1.00129	Ogt	O-linked N-acetylglucosamine (GlcNAc) transferase (UDP-N-acetylglucosamine:polypeptide-N-acetylglucosaminyl transferase)
1447992_s_at	1.00004	Pcsk2	proprotein convertase subtilisin/kexin type 2
1437154_at	-1.00016	Cep170	centrosomal protein 170
1451507_at	-1.00089	Mef2c	myocyte enhancer factor 2C
1438385_s_at	-1.00156	Gpt2	glutamic pyruvate transaminase (alanine aminotransferase) 2
1433474_at	-1.00175	Edil3	EGF-like repeats and discoidin I-like domains 3
1433640_at	-1.00276	Fubp1	far upstream element (FUSE) binding protein 1
1454824_s_at	-1.0042	Mtus1	mitochondrial tumor suppressor 1
1452690_at	-1.00479	Khsrp	KH-type splicing regulatory protein
1428799_at	-1.00501	Lca5	Leber congenital amaurosis 5 (human)
1448373_at	-1.00624	Mrpl18	mitochondrial ribosomal protein L18
1443822_s_at	-1.00709	Cisd1	CDGSH iron sulfur domain 1
1457270_at	-1.00776	Gas7	growth arrest specific 7
1424431_at	-1.00802	Csgalnact2	chondroitin sulfate N-acetylgalactosaminyltransferase 2
1456210_at	-1.00826	5430407P10Rik	RIKEN cDNA 5430407P10 gene
1450624_at	-1.00852	Bhmt	betaine-homocysteine methyltransferase
1429411_a_at	-1.00949	Eny2	enhancer of yellow 2 homolog (Drosophila)
1419083_at	-1.00961	Tnfsf11	tumor necrosis factor (ligand) superfamily, member 11
1455306_at	-1.01071	BC037112	cDNA sequence BC037112
1452916_at	-1.01109	Wbp7	WW domain binding protein 7
1457285_at	-1.01243	Zfp187	zinc finger protein 187
1455447_at	-1.0134	D430019H16Rik	RIKEN cDNA D430019H16 gene
1419685_at	-1.01355	Upf1	UPF1 regulator of nonsense transcripts homolog (yeast)
1416774_at	-1.01358	Wee1	WEE 1 homolog 1 (S. pombe)
1419326_at	-1.0145	1700028P14Rik	RIKEN cDNA 1700028P14 gene
1436287_at	-1.01494	ENSMUSG00000074303	predicted gene, ENSMUSG00000074303
1430465_at	-1.01592	Raly	hnRNP-associated with lethal yellow
1454070_a_at	-1.01656	Ddhd1	DDHD domain containing 1
1427296_at	-1.01675	Fam120a	family with sequence similarity 120, member A
1416520_x_at	-1.01785	100043718 /// LOC100048508 /// OTTMUSG00000012957 /// Rpl36	predicted gene, 100043718 /// similar to Rpl36 protein /// predicted gene, OTTMUSG00000012957 /// ribosomal protein L36
1437149_at	-1.01803	Slc6a6	solute carrier family 6 (neurotransmitter transporter, taurine), member 6
1447679_s_at	-1.01873	Bms1	BMS1 homolog, ribosome assembly protein (yeast)
1422451_at	-1.01889	Mrps21	mitochondrial ribosomal protein S21
1433478_at	-1.01911	Parl	presenilin associated, rhomboid-like
1429486_at	-1.0192	Pfkfb2	6-phosphofructo-2-kinase/fructose-2,6-biphosphatase 2
1418010_a_at	-1.02152	Sh3glb1	SH3-domain GRB2-like B1 (endophilin)
1448961_at	-1.02195	Plscr2	phospholipid scramblase 2
1436917_s_at	-1.02207	Gpsm1	G-protein signalling modulator 1 (AGS3-like, C. elegans)
1433439_at	-1.02278	Cpne1	copine I
1417850_at	-1.02401	Rb1	retinoblastoma 1
1428140_at	-1.0245	Oxct1	3-oxoacid CoA transferase 1
1455493_at	-1.02564	Syne1	synaptic nuclear envelope 1
1450779_at	-1.02661	Fabp7	fatty acid binding protein 7, brain
1429434_at	-1.02772	Pik3ca	phosphatidylinositol 3-kinase, catalytic, alpha polypeptide
1425809_at	-1.02821	Fabp4	fatty acid binding protein 4, adipocyte
1456918_at	-1.02909	Raph1	Ras association (RalGDS/AF-6) and pleckstrin homology domains 1
1426223_at	-1.02971	Ttc39c	tetratricopeptide repeat domain 39C
1422869_at	-1.03053	Mertk	c-mer proto-oncogene tyrosine kinase
1448127_at	-1.03168	Rrm1	ribonucleotide reductase M1
1460493_at	-1.03242	ENSMUSG00000074747	predicted gene, ENSMUSG00000074747
1428564_at	-1.03276	Zfp579	zinc finger protein 579
1442341_at	-1.03335	Kalrn	kalirin, RhoGEF kinase
1457632_s_at	-1.03339	Meis2	Meis homeobox 2
1417660_s_at	-1.03367	Vps29	vacuolar protein sorting 29 (S. pombe)
1433508_at	-1.03393	Klf6	Kruppel-like factor 6
1415728_at	-1.0344	Pabpn1	poly(A) binding protein, nuclear 1
1455032_at	-1.03486	Ccnyl1	cyclin Y-like 1
1431777_a_at	-1.03559	Hmgn3	high mobility group nucleosomal binding domain 3
1423524_at	-1.0356	Mastl	microtubule associated serine/threonine kinase-like
1456093_at	-1.03633	Zfp536	zinc finger protein 536
1426261_s_at	-1.03633	Ugt1a1 /// Ugt1a10 /// Ugt1a2 /// Ugt1a5 /// Ugt1a6a /// Ugt1a6b /// Ugt1a7c /// Ugt1a9	UDP glucuronosyltransferase 1 family, polypeptide A1 /// UDP glycosyltransferase 1 family, polypeptide A10 /// UDP glucuronosyltransferase 1 family, polypeptide A2 /// UDP glucuronosyltransferase 1 family, polypeptide A5 /// UDP glucuronosyltransferase 1 family, polypeptide A6A /// UDP glucuronosyltransferase 1 family, polypeptide A6B /// UDP glucuronosyltransferase 1 family, polypeptide A7C /// …
1425853_s_at	-1.03697	Prlr	prolactin receptor
1448299_at	-1.03714	Slc1a1	solute carrier family 1 (neuronal/epithelial high affinity glutamate transporter, system Xag), member 1
1424215_at	-1.03764	Fundc1	FUN14 domain containing 1
1417727_at	-1.0378	Sfrs9	splicing factor, arginine/serine rich 9
1439798_at	-1.03791	Hoxc10	homeo box C10
1433460_at	-1.03795	Ttc7b	tetratricopeptide repeat domain 7B
1438078_at	-1.03871	Dgke	diacylglycerol kinase, epsilon
1454901_at	-1.03875	Ypel2	yippee-like 2 (Drosophila)
1428125_at	-1.03898	ENSMUSG00000074747	predicted gene, ENSMUSG00000074747
1456433_at	-1.03934	Rcbtb1	regulator of chromosome condensation (RCC1) and BTB (POZ) domain containing protein 1
1437164_x_at	-1.03948	Atp5o /// EG432676	ATP synthase, H+ transporting, mitochondrial F1 complex, O subunit /// predicted gene, EG432676
1430112_at	-1.03953	Wdr66	WD repeat domain 66
1427177_at	-1.04019	Fyco1	FYVE and coiled-coil domain containing 1
1447278_at	-1.04071	Cep164	centrosomal protein 164
1446610_at	-1.04082	Elmo1	engulfment and cell motility 1, ced-12 homolog (C. elegans)
1434246_at	-1.04136	L3mbtl3	l(3)mbt-like 3 (Drosophila)
1421691_at	-1.04262	Krtap16-7	keratin associated protein 16-7
1427598_at	-1.04272	Snord116	small nucleolar RNA, C/D box 116 cluster
1433783_at	-1.0432	Ldb3	LIM domain binding 3
1419996_s_at	-1.04343	Arnt	aryl hydrocarbon receptor nuclear translocator
1443633_at	-1.04387	1700086O06Rik	RIKEN cDNA 1700086O06 gene
1452061_s_at	-1.04435	Strbp	spermatid perinuclear RNA binding protein
1419276_at	-1.04561	Enpp1	ectonucleotide pyrophosphatase/phosphodiesterase 1
1427513_at	-1.0457	BC024137	cDNA sequence BC024137
1426366_at	-1.04684	Eif2c2	eukaryotic translation initiation factor 2C, 2
1453422_a_at	-1.04708	1110020G09Rik	RIKEN cDNA 1110020G09 gene
1454198_a_at	-1.04778	Efcab1	EF hand calcium binding domain 1
1460545_at	-1.04791	Thrap3	thyroid hormone receptor associated protein 3
1428965_at	-1.04801	Ccdc54	coiled-coil domain containing 54
1436544_at	-1.04856	Atp10d	ATPase, class V, type 10D
1434644_at	-1.04857	Tbl1x	transducin (beta)-like 1 X-linked
1460695_a_at	-1.04868	2010111I01Rik	RIKEN cDNA 2010111I01 gene
1455335_at	-1.04918	Xrcc2	X-ray repair complementing defective repair in Chinese hamster cells 2
1418367_x_at	-1.0493	Hist1h2ad /// Hist1h2an /// Hist2h2aa1 /// Hist2h2aa2 /// Hist2h2ac /// Hist2h3c1	histone cluster 1, H2ad /// histone cluster 1, H2an /// histone cluster 2, H2aa1 /// histone cluster 2, H2aa2 /// histone cluster 2, H2ac /// histone cluster 2, H3c1
1417757_at	-1.0495	Unc13b	unc-13 homolog B (C. elegans)
1423402_at	-1.05056	Creb1	cAMP responsive element binding protein 1
1458828_at	-1.05093	AW146242	Expressed sequence AW146242 (AW146242), mRNA
1426836_s_at	-1.05106	Metap1	methionyl aminopeptidase 1
1449159_at	-1.05116	Gnb3	guanine nucleotide binding protein (G protein), beta 3
1434799_x_at	-1.05196	Aldoa	aldolase A, fructose-bisphosphate
1425350_a_at	-1.05264	Myef2	myelin basic protein expression factor 2, repressor
1423994_at	-1.05268	Kif1b	kinesin family member 1B
1453181_x_at	-1.05276	Plscr1	phospholipid scramblase 1
1429623_at	-1.05279	Zfp644	zinc finger protein 644
1438643_at	-1.05288	Camk1d	Calcium/calmodulin-dependent protein kinase ID, mRNA (cDNA clone IMAGE:5052777)
1420798_s_at	-1.05299	Pcdha1 /// Pcdha10 /// Pcdha11 /// Pcdha12 /// Pcdha2 /// Pcdha3 /// Pcdha4 /// Pcdha5 /// Pcdha6 /// Pcdha7 /// Pcdha8 /// Pcdha9 /// Pcdhac1 /// Pcdhac2	protocadherin alpha 1 /// protocadherin alpha 10 /// protocadherin alpha 11 /// protocadherin alpha 12 /// protocadherin alpha 2 /// protocadherin alpha 3 /// protocadherin alpha 4 /// protocadherin alpha 5 /// protocadherin alpha 6 /// protocadherin alpha 7 /// protocadherin alpha 8 /// protocadherin alpha 9 /// protocadherin alpha subfamily C, 1 /// protocadherin alpha subfamily C, 2
1448793_a_at	-1.05508	Sdc4	syndecan 4
1428178_s_at	-1.05521	Trappc6b	trafficking protein particle complex 6B
1434265_s_at	-1.05688	Ank2	ankyrin 2, brain
1428499_at	-1.05717	2810454L23Rik	RIKEN cDNA 2810454L23 gene
1435285_at	-1.05897	Mpped2	metallophosphoesterase domain containing 2
1435951_at	-1.05924	Grip1	glutamate receptor interacting protein 1
1440226_at	-1.05957	Zfp760	zinc finger protein 760
1427796_at	-1.06093	Zfp133	zinc finger protein 133
1453186_at	-1.06136	Sfrs18	splicing factor, arginine/serine-rich 18
1428735_at	-1.06142	Cd69	CD69 antigen
1425071_s_at	-1.06146	Ntrk3	neurotrophic tyrosine kinase, receptor, type 3
1420577_at	-1.06248	Aicda	activation-induced cytidine deaminase
1437783_x_at	-1.0625	Cnpy2	canopy 2 homolog (zebrafish)
1417432_a_at	-1.06257	Gnb1	guanine nucleotide binding protein (G protein), beta 1
1416203_at	-1.06354	Aqp1	aquaporin 1
1432788_at	-1.06425	6720420G18Rik	RIKEN cDNA 6720420G18 gene
1418865_at	-1.065	Zfp385a	zinc finger protein 385A
1441137_at	-1.06514	Bicc1	bicaudal C homolog 1 (Drosophila)
1419474_a_at	-1.06527	Ehf	ets homologous factor
1446844_at	-1.06528	Chchd7	coiled-coil-helix-coiled-coil-helix domain containing 7
1419069_at	-1.06541	Rabgef1	RAB guanine nucleotide exchange factor (GEF) 1
1426349_s_at	-1.06575	Tmpo	thymopoietin
1438588_at	-1.06687	Plagl1	Lost on transformation protein 1 (Lot1)
1457361_at	-1.0682	Zfp804a	zinc finger protein 804A
1432130_a_at	-1.06846	Ttc14	tetratricopeptide repeat domain 14
1434636_at	-1.06887	Homez	homeodomain leucine zipper-encoding gene
1425138_at	-1.06945	Guca1b	guanylate cyclase activator 1B
1455805_x_at	-1.06989	Ccdc22	coiled-coil domain containing 22
1423477_at	-1.0704	Zic1	zinc finger protein of the cerebellum 1
1430128_a_at	-1.07084	Reep6	receptor accessory protein 6
1417734_at	-1.07112	Akap8l	A kinase (PRKA) anchor protein 8-like
1435830_a_at	-1.072	5430435G22Rik	RIKEN cDNA 5430435G22 gene
1415933_a_at	-1.07218	Cox5a	cytochrome c oxidase, subunit Va
1455300_at	-1.07234	Tet2	tet oncogene family member 2
1425973_at	-1.07236	Lyst	lysosomal trafficking regulator
1416838_at	-1.07257	Mut	methylmalonyl-Coenzyme A mutase
1432336_at	-1.07322	5033404E19Rik	RIKEN cDNA 5033404E19 gene
1419269_at	-1.07332	Dut	deoxyuridine triphosphatase
1438958_x_at	-1.0743	Fkbp1a	FK506 binding protein 1a
1432743_at	-1.07454	4930443G03Rik	RIKEN cDNA 4930443G03 gene
1440572_at	-1.07629	Dusp19	dual specificity phosphatase 19
1453894_at	-1.07754	4933434C23Rik	RIKEN cDNA 4933434C23 gene
1433489_s_at	-1.07766	Fgfr2	fibroblast growth factor receptor 2
1428969_at	-1.07816	D030074E01Rik	RIKEN cDNA D030074E01 gene
1439046_at	-1.07895	Ccdc55	coiled-coil domain containing 55
1455273_at	-1.0793	Zbtb6	zinc finger and BTB domain containing 6
1419211_s_at	-1.07951	4933424B01Rik	RIKEN cDNA 4933424B01 gene
1434122_at	-1.07963	Fbxo27	F-box protein 27
1434967_at	-1.08091	Zswim6	zinc finger, SWIM domain containing 6
1438703_at	-1.08132	Ankrd26	ankyrin repeat domain 26
1443229_at	-1.0823	Atad2	ATPase family, AAA domain containing 2
1426803_at	-1.08409	Rbm26	RNA binding motif protein 26
1451125_at	-1.08462	Paip2b	poly(A) binding protein interacting protein 2B
1426376_at	-1.08497	Reep5	receptor accessory protein 5
1448019_at	-1.08527	Taok3	TAO kinase 3
1421066_at	-1.08633	Jak2	Janus kinase 2
1422155_at	-1.0869	Hist2h3c2	histone cluster 2, H3c2
1450690_at	-1.08735	Ranbp2	RAN binding protein 2
1418396_at	-1.08834	Gpsm3	G-protein signalling modulator 3 (AGS3-like, C. elegans)
1439456_x_at	-1.08844	Atp6ap2	ATPase, H+ transporting, lysosomal accessory protein 2
1441414_at	-1.08856	Sfi1	Sfi1 homolog, spindle assembly associated (yeast), mRNA (cDNA clone IMAGE:4191452)
1420533_at	-1.08916	Gucy1a3	guanylate cyclase 1, soluble, alpha 3
1417932_at	-1.08936	Il18	interleukin 18
1418115_s_at	-1.0898	Ifrg15	interferon alpha responsive gene
1425158_at	-1.08994	Tbx20	T-box 20
1446159_at	-1.09004	Pak7	p21 (CDKN1A)-activated kinase 7
1427568_a_at	-1.09124	Ift80	intraflagellar transport 80 homolog (Chlamydomonas)
1433429_at	-1.09131	Pigs	phosphatidylinositol glycan anchor biosynthesis, class S
1439983_a_at	-1.09133	Accn3	amiloride-sensitive cation channel 3
1434174_at	-1.09192	Lysmd3	LysM, putative peptidoglycan-binding, domain containing 3
1460213_at	-1.09199	Golga4	golgi autoantigen, golgin subfamily a, 4
1453242_x_at	-1.09251	2810047C21Rik1	RIKEN cDNA 2810047C21 gene 1
1435466_at	-1.0929	Sarm1	sterile alpha and HEAT/Armadillo motif containing 1
1435698_at	-1.09304	4921505C17Rik	RIKEN cDNA 4921505C17 gene
1439441_x_at	-1.09317	Lats2	large tumor suppressor 2
1450614_x_at	-1.09352	Ifna5	interferon alpha 5
1431901_a_at	-1.0936	Pfkfb2	6-phosphofructo-2-kinase/fructose-2,6-biphosphatase 2
1418772_at	-1.09385	BC016423	cDNA sequence BC016423
1435639_at	-1.0942	2610528A11Rik	RIKEN cDNA 2610528A11 gene
1417034_at	-1.09434	Trappc6a	trafficking protein particle complex 6A
1423051_at	-1.09441	Hnrnpu	heterogeneous nuclear ribonucleoprotein U
1429096_at	-1.09485	2810455D13Rik	RIKEN cDNA 2810455D13 gene
1437632_at	-1.09542	Med14	mediator complex subunit 14
1428230_at	-1.09568	Prkd3	protein kinase D3
1434068_s_at	-1.09622	AI662270	expressed sequence AI662270
1449686_s_at	-1.09697	Scp2	sterol carrier protein 2, liver
1446300_at	-1.09736	Trim72	Tripartite motif-containing 72, mRNA (cDNA clone MGC:182893 IMAGE:9087507)
1417449_at	-1.09827	Acot8	acyl-CoA thioesterase 8
1435843_x_at	-1.09909	Mrps9	mitochondrial ribosomal protein S9
1427633_a_at	-1.09928	Pappa	pregnancy-associated plasma protein A
1428939_s_at	-1.10075	Gnaq	guanine nucleotide binding protein, alpha q polypeptide
1427504_s_at	-1.10085	Sfrs2	splicing factor, arginine/serine-rich 2 (SC-35)
1425542_a_at	-1.10294	Ppp2r5c	protein phosphatase 2, regulatory subunit B (B56), gamma isoform
1421470_at	-1.1036	Grpr	gastrin releasing peptide receptor
1424895_at	-1.10384	Gpsm2	G-protein signalling modulator 2 (AGS3-like, C. elegans)
1416102_at	-1.10414	Ywhaz	tyrosine 3-monooxygenase/tryptophan 5-monooxygenase activation protein, zeta polypeptide
1425070_at	-1.10427	Ntrk3	neurotrophic tyrosine kinase, receptor, type 3
1433860_at	-1.10446	6030458C11Rik	RIKEN cDNA 6030458C11 gene
1429744_at	-1.10457	4931407G18Rik	RIKEN cDNA 4931407G18 gene
1426311_s_at	-1.10472	Zdhhc5	zinc finger, DHHC domain containing 5
1423167_at	-1.10475	Mobkl3	MOB1, Mps One Binder kinase activator-like 3 (yeast)
1436654_at	-1.10524	Gen1	Gen homolog 1, endonuclease (Drosophila)
1422782_s_at	-1.10615	Tlr3	toll-like receptor 3
1421055_at	-1.10664	Lats2 /// Xpo4	large tumor suppressor 2 /// exportin 4
1428715_at	-1.10881	Gfpt1	glutamine fructose-6-phosphate transaminase 1
1420617_at	-1.11026	Cpeb4	cytoplasmic polyadenylation element binding protein 4
1431233_at	-1.11029	Cnnm4	cyclin M4
1416765_s_at	-1.11072	ENSMUSG00000045886 /// Magmas	predicted gene, ENSMUSG00000045886 /// mitochondria-associated protein involved in granulocyte-macrophage colony-stimulating factor signal transduction
1435784_at	-1.1111	Atg9a	autophagy-related 9A (yeast)
1418326_at	-1.11243	LOC100047619 /// Slc7a5	similar to solute carrier family 7 (cationic amino acid transporter, y+ system), member 5 /// solute carrier family 7 (cationic amino acid transporter, y+ system), member 5
1438641_x_at	-1.11271	Fam57b	family with sequence similarity 57, member B
1416514_a_at	-1.11283	Fscn1	fascin homolog 1, actin bundling protein (Strongylocentrotus purpuratus)
1453310_at	-1.11337	Ppil6	peptidylprolyl isomerase (cyclophilin)-like 6
1457344_at	-1.11356	Neto2	neuropilin (NRP) and tolloid (TLL)-like 2
1459890_s_at	-1.11356	1110008P14Rik	RIKEN cDNA 1110008P14 gene
1432429_at	-1.11366	8430437N05Rik	RIKEN cDNA 8430437N05 gene
1426990_at	-1.11435	Cubn	cubilin (intrinsic factor-cobalamin receptor)
1430640_a_at	-1.11447	Prkar2b	protein kinase, cAMP dependent regulatory, type II beta
1416363_at	-1.11507	Fkbp4 /// LOC100048743	FK506 binding protein 4 /// similar to FK506 binding protein 4
1452660_s_at	-1.1152	Klhl7	kelch-like 7 (Drosophila)
1455029_at	-1.11614	Kif21a	kinesin family member 21A
1433027_at	-1.11625	5830485P09Rik	RIKEN cDNA 5830485P09 gene
1437755_at	-1.11627	Slc5a12	solute carrier family 5 (sodium/glucose cotransporter), member 12
1425754_a_at	-1.11634	Btn1a1	butyrophilin, subfamily 1, member A1
1451540_at	-1.11661	Mpi	mannose phosphate isomerase
1449171_at	-1.11686	Ttk	Ttk protein kinase
1437724_x_at	-1.11724	Pitpnm1	phosphatidylinositol transfer protein, membrane-associated 1
1442412_at	-1.11759	Dnahc9	dynein, axonemal, heavy chain 9
1426460_a_at	-1.1176	Ugp2	UDP-glucose pyrophosphorylase 2
1437118_at	-1.11813	Usp7	ubiquitin specific peptidase 7
1435822_at	-1.11817	D830012I24Rik	RIKEN cDNA D830012I24 gene
1451280_at	-1.11834	Arpp21	cyclic AMP-regulated phosphoprotein, 21
1435006_s_at	-1.11843	Abcb7	ATP-binding cassette, sub-family B (MDR/TAP), member 7
1423110_at	-1.11877	Col1a2	collagen, type I, alpha 2
1445850_at	-1.1197	9530009M10Rik	RIKEN cDNA 9530009M10 gene
1423072_at	-1.12031	6720475J19Rik	RIKEN cDNA 6720475J19 gene
1456215_at	-1.1215	Tfam	transcription factor A, mitochondrial
1459500_at	-1.12222	C85351	expressed sequence C85351
1428320_at	-1.12231	Kdm3b	KDM3B lysine (K)-specific demethylase 3B
1439783_at	-1.12233	C330018D20Rik	RIKEN cDNA C330018D20 gene
1429040_at	-1.12376	6820431F20Rik	RIKEN cDNA 6820431F20 gene
1432178_at	-1.12588	4933431I19Rik	RIKEN cDNA 4933431I19 gene
1434075_at	-1.12739	BC030336	cDNA sequence BC030336
1436292_a_at	-1.12836	Oaz1	ornithine decarboxylase antizyme 1
1434384_at	-1.12867	Nrip1	nuclear receptor interacting protein 1
1438828_at	-1.1287	Rapgef6	Rap guanine nucleotide exchange factor (GEF) 6
1423176_at	-1.12918	Tob1	transducer of ErbB-2.1
1417214_at	-1.12925	Rab27b	RAB27b, member RAS oncogene family
1427634_at	-1.12939	Kcnh7	potassium voltage-gated channel, subfamily H (eag-related), member 7
1417324_at	-1.12951	Mast2	microtubule associated serine/threonine kinase 2
1423293_at	-1.12972	Rpa1	replication protein A1
1453787_at	-1.13023	Tmx4	thioredoxin-related transmembrane protein 4
1442029_at	-1.13059	Kcnq1ot1	KCNQ1 overlapping transcript 1
1425906_a_at	-1.1312	Sema3e	sema domain, immunoglobulin domain (Ig), short basic domain, secreted, (semaphorin) 3E
1460289_at	-1.13223	Nrg3	neuregulin 3
1448312_at	-1.13283	Pcsk2	proprotein convertase subtilisin/kexin type 2
1433171_at	-1.13367	3110049I03Rik	RIKEN cDNA 3110049I03 gene
1416552_at	-1.13369	Dppa5a	developmental pluripotency associated 5A
1424672_at	-1.13513	Dmxl1	Dmx-like 1
1450104_at	-1.13527	Adam10	a disintegrin and metallopeptidase domain 10
1437064_at	-1.13556	Ar	androgen receptor
1422895_at	-1.13752	Vamp4	vesicle-associated membrane protein 4
1416392_a_at	-1.13752	Atp6v0c	ATPase, H+ transporting, lysosomal V0 subunit C
1439850_at	-1.13768	BC066028	cDNA sequence BC066028
1427958_at	-1.13881	Abhd10	abhydrolase domain containing 10
1455076_a_at	-1.13912	4933424B01Rik	RIKEN cDNA 4933424B01 gene
1446974_at	-1.13926	Pikfyve	phosphoinositide kinase, FYVE finger containing
1448358_s_at	-1.14147	EG666609 /// Snrpg	predicted gene, EG666609 /// small nuclear ribonucleoprotein polypeptide G
1447184_at	-1.14159	AU021760	expressed sequence AU021760
1436299_at	-1.14162	Gls	glutaminase
1434550_at	-1.14164	3830406C13Rik	RIKEN cDNA 3830406C13 gene
1458721_at	-1.14321	Pcdhga12	Protocadherin gamma subfamily A, 10, mRNA (cDNA clone MGC:40648 IMAGE:5400956)
1453188_at	-1.14336	6230424C14Rik	RIKEN cDNA 6230424C14 gene
1459926_at	-1.14346	C77068	expressed sequence C77068
1451602_at	-1.14399	Snx6	sorting nexin 6
1422539_at	-1.1442	Extl2	exostoses (multiple)-like 2
1435252_at	-1.14447	B3galt6	UDP-Gal:betaGal beta 1,3-galactosyltransferase, polypeptide 6
1433603_at	-1.14521	Ndufs6	NADH dehydrogenase (ubiquinone) Fe-S protein 6
1429734_at	-1.14557	4632434I11Rik	RIKEN cDNA 4632434I11 gene
1452428_a_at	-1.14721	B2m	beta-2 microglobulin
1423214_at	-1.14747	Plxnc1	plexin C1
1439257_x_at	-1.14801	Rpn1	ribophorin I
1429993_s_at	-1.14855	ENSMUSG00000073116 /// Speer4b	predicted gene, ENSMUSG00000073116 /// spermatogenesis associated glutamate (E)-rich protein 4b
1420879_a_at	-1.14946	Ywhab	tyrosine 3-monooxygenase/tryptophan 5-monooxygenase activation protein, beta polypeptide
1448454_at	-1.14952	Sfrs6	splicing factor, arginine/serine-rich 6
1439375_x_at	-1.14963	Aldoa /// Aldoart1	aldolase A, fructose-bisphosphate /// aldolase 1, A isoform, retrogene 1
1434040_at	-1.14971	Appbp2	amyloid beta precursor protein (cytoplasmic tail) binding protein 2
1442967_at	-1.14972	AU020147	expressed sequence AU020147
1428658_at	-1.15118	Pin4	protein (peptidyl-prolyl cis/trans isomerase) NIMA-interacting, 4 (parvulin)
1436783_x_at	-1.15119	Ywhab	tyrosine 3-monooxygenase/tryptophan 5-monooxygenase activation protein, beta polypeptide
1435434_at	-1.15178	Braf	Braf transforming gene
1422684_a_at	-1.15294	Exoc4	exocyst complex component 4
1447283_at	-1.15303	Tsga10	testis specific 10
1447725_at	-1.15312	C030034E14Rik	RIKEN cDNA C030034E14 gene
1438652_x_at	-1.15348	Pigq	phosphatidylinositol glycan anchor biosynthesis, class Q
1434729_at	-1.1546	Zc4h2	zinc finger, C4H2 domain containing
1424396_a_at	-1.15622	Asrgl1	asparaginase like 1
1450028_a_at	-1.15643	Lancl2 /// LOC100045439	LanC (bacterial lantibiotic synthetase component C)-like 2 /// similar to testis-specific adriamycin sensitivity protein
1455822_x_at	-1.15646	Surf4	surfeit gene 4
1439505_at	-1.15768	Clic5	chloride intracellular channel 5
1422429_at	-1.15817	Rnf14	ring finger protein 14
1437492_at	-1.15822	Mkx	mohawk homeobox
1424898_at	-1.1599	Slc10a1	solute carrier family 10 (sodium/bile acid cotransporter family), member 1
1450839_at	-1.15996	D0H4S114	DNA segment, human D4S114
1451268_at	-1.16015	Tram1l1	translocation associated membrane protein 1-like 1
1456193_x_at	-1.16364	Gpx4	glutathione peroxidase 4
1422659_at	-1.16439	Camk2d	calcium/calmodulin-dependent protein kinase II, delta
1429538_a_at	-1.16493	Sfrs18	splicing factor, arginine/serine-rich 18
1437993_x_at	-1.16646	Qdpr	quinoid dihydropteridine reductase
1415911_at	-1.16685	Impact	imprinted and ancient
1441607_at	-1.16724	AU015603	expressed sequence AU015603
1442160_at	-1.1678	Fam19a3	family with sequence similarity 19, member A3
1435174_at	-1.16805	LOC100045795 /// Rsbn1	similar to mKIAA3002 protein /// rosbin, round spermatid basic protein 1
1453034_at	-1.16903	Zfp251	zinc finger protein 251
1432373_at	-1.1693	4930533B01Rik	RIKEN cDNA 4930533B01 gene
1415971_at	-1.16949	Marcks	myristoylated alanine rich protein kinase C substrate
1417606_a_at	-1.16977	Calr	calreticulin
1435981_at	-1.17123	Nav2	neuron navigator 2
1456912_at	-1.17161	Zfp691	zinc finger protein 691
1422492_at	-1.17191	Cpox	coproporphyrinogen oxidase
1442501_at	-1.17296	Nrxn1	neurexin I
1449063_at	-1.17359	Sec22b	SEC22 vesicle trafficking protein homolog B (S. cerevisiae)
1453429_at	-1.17499	9530057J20Rik /// EG665756 /// EG665787	RIKEN cDNA 9530057J20 gene /// predicted gene, EG665756 /// predicted gene, EG665787
1431162_a_at	-1.17554	Enah	enabled homolog (Drosophila)
1428202_at	-1.17635	Fam3a	family with sequence similarity 3, member A
1440278_at	-1.17719	Dynll1	dynein light chain LC8-type 1
1419414_at	-1.17767	Gng13	guanine nucleotide binding protein (G protein), gamma 13
1423079_a_at	-1.17809	OTTMUSG00000020738 /// Tomm20	predicted gene, OTTMUSG00000020738 /// translocase of outer mitochondrial membrane 20 homolog (yeast)
1440402_at	-1.17809	4831426I19Rik	RIKEN cDNA 4831426I19 gene
1429394_at	-1.17881	A130010J15Rik	RIKEN cDNA A130010J15 gene
1419471_a_at	-1.17926	Nudc	nuclear distribution gene C homolog (Aspergillus)
1430391_a_at	-1.17976	St8sia4	ST8 alpha-N-acetyl-neuraminide alpha-2,8-sialyltransferase 4
1448572_at	-1.18082	Prl4a1	prolactin family 4, subfamily a, member 1
1416301_a_at	-1.18092	Ebf1	early B-cell factor 1
1449289_a_at	-1.18134	B2m	beta-2 microglobulin
1417591_at	-1.1836	Ptges2	prostaglandin E synthase 2
1428092_at	-1.18489	Cdc5l	cell division cycle 5-like (S. pombe)
1416921_x_at	-1.18517	Aldoa	aldolase A, fructose-bisphosphate
1450709_at	-1.18609	Defa5 /// ENSMUSG00000061845 /// OTTMUSG00000019924	defensin, alpha, 5 /// predicted gene, ENSMUSG00000061845 /// predicted gene, OTTMUSG00000019924
1452503_a_at	-1.18637	Brwd1	bromodomain and WD repeat domain containing 1
1433786_x_at	-1.18862	Serf2	small EDRK-rich factor 2
1424576_s_at	-1.18868	Cyp2c44	cytochrome P450, family 2, subfamily c, polypeptide 44
1427062_at	-1.18883	Rbbp8	retinoblastoma binding protein 8
1445852_at	-1.18945	D19Ertd200e	DNA segment, Chr 19, ERATO Doi 200, expressed
1435113_x_at	-1.19011	Stmn3	stathmin-like 3
1448694_at	-1.19031	Jun	Jun oncogene
1449990_at	-1.19042	Il2	interleukin 2
1432403_at	-1.19149	4933402C06Rik	RIKEN cDNA 4933402C06 gene
1436813_x_at	-1.19224	Khsrp	KH-type splicing regulatory protein
1436714_at	-1.19324	Lpp	LIM domain containing preferred translocation partner in lipoma
1445972_at	-1.19383	Ush2a	Usher syndrome 2A (autosomal recessive, mild) homolog (human)
1420829_a_at	-1.1939	Ywhaq	tyrosine 3-monooxygenase/tryptophan 5-monooxygenase activation protein, theta polypeptide
1434435_s_at	-1.19444	Cox17	cytochrome c oxidase, subunit XVII assembly protein homolog (yeast)
1440852_at	-1.19456	Idi2	isopentenyl-diphosphate delta isomerase 2
1418280_at	-1.19497	Klf6	Kruppel-like factor 6
1453352_at	-1.19594	Atp10b	ATPase, class V, type 10B
1435395_s_at	-1.19761	Atp5j2	ATP synthase, H+ transporting, mitochondrial F0 complex, subunit f, isoform 2
1421163_a_at	-1.19774	Nfia	nuclear factor I/A
1434500_at	-1.19784	Ttyh2	tweety homolog 2 (Drosophila)
1441144_at	-1.19901	Arr3	arrestin 3, retinal
1428979_at	-1.20004	Mtf1	metal response element binding transcription factor 1
1425563_s_at	-1.2001	Pcdh10	protocadherin 10
1416306_at	-1.20061	Clca3	chloride channel calcium activated 3
1416269_at	-1.20102	Atp5j2	ATP synthase, H+ transporting, mitochondrial F0 complex, subunit f, isoform 2
1430928_at	-1.20125	2900002J02Rik	RIKEN cDNA 2900002J02 gene
1436015_s_at	-1.2021	Stk4	serine/threonine kinase 4
1430618_at	-1.20232	2610020C07Rik	RIKEN cDNA 2610020C07 gene
1432404_at	-1.20234	4930505A04Rik	RIKEN cDNA 4930505A04 gene
1424605_at	-1.20289	Pcsk5	proprotein convertase subtilisin/kexin type 5
1429672_at	-1.20289	5830407E08Rik	RIKEN cDNA 5830407E08 gene
1448936_at	-1.20511	Stx12	syntaxin 12
1451655_at	-1.20563	Slfn8	schlafen 8
1456936_at	-1.20618	Cabp4	calcium binding protein 4
1421218_at	-1.20626	Bche	butyrylcholinesterase
1441001_at	-1.20657	AI225934	expressed sequence AI225934
1439573_at	-1.20716	Rtn4rl2	reticulon 4 receptor-like 2
1433450_at	-1.20767	Cdk5r1	cyclin-dependent kinase 5, regulatory subunit 1 (p35)
1441092_at	-1.20805	9330159M07Rik	RIKEN cDNA 9330159M07 gene
1428413_at	-1.20854	Ccny /// LOC100044842	cyclin Y /// similar to cyclin fold protein 1
1451240_a_at	-1.20952	Glo1	glyoxalase 1
1433934_at	-1.20995	Sec24a	Sec24 related gene family, member A (S. cerevisiae)
1439272_at	-1.21049	Lcorl /// LOC100046011	ligand dependent nuclear receptor corepressor-like /// hypothetical protein LOC100046011
1444336_at	-1.21192	Kcnj3	Potassium inwardly-rectifying channel, subfamily J, member 3 (Kcnj3), mRNA
1425042_s_at	-1.21243	Pelp1	proline, glutamic acid and leucine rich protein 1
1435660_at	-1.21291	LOC664787	similar to Sp110 nuclear body protein
1452709_at	-1.21381	Poldip3	polymerase (DNA-directed), delta interacting protein 3
1423399_a_at	-1.21386	Yaf2	YY1 associated factor 2
1440868_at	-1.21431	Gabpb2	GA repeat binding protein, beta 2
1434070_at	-1.21514	Jag1	jagged 1
1429058_at	-1.21615	Tmem107	transmembrane protein 107
1424628_a_at	-1.21699	Ndufv3	NADH dehydrogenase (ubiquinone) flavoprotein 3
1453316_at	-1.21747	4933401F05Rik	RIKEN cDNA 4933401F05 gene
1429497_s_at	-1.21781	Snx6	sorting nexin 6
1459854_s_at	-1.21835	Dynlt3	dynein light chain Tctex-type 3
1451773_s_at	-1.22001	Polr3f	polymerase (RNA) III (DNA directed) polypeptide F
1451146_at	-1.2217	Zfp386	zinc finger protein 386 (Kruppel-like)
1427982_s_at	-1.22275	Syne2	synaptic nuclear envelope 2
1435351_at	-1.22389	Bend5	BEN domain containing 5
1436393_a_at	-1.22419	Trim37	tripartite motif-containing 37
1450805_at	-1.22462	Sgcd	sarcoglycan, delta (dystrophin-associated glycoprotein)
1416565_at	-1.22529	Cox6b1	cytochrome c oxidase, subunit VIb polypeptide 1
1427003_at	-1.22536	Ppp2r5c	protein phosphatase 2, regulatory subunit B (B56), gamma isoform
1431430_s_at	-1.22559	Trim59	tripartite motif-containing 59
1421096_at	-1.22659	Trpc1	transient receptor potential cation channel, subfamily C, member 1
1429992_at	-1.22717	Speer4b	spermatogenesis associated glutamate (E)-rich protein 4b
1431433_at	-1.2273	Sbf2	SET binding factor 2
1416582_a_at	-1.22769	Bad	BCL2-associated agonist of cell death
1457227_at	-1.2278	AI843755	expressed sequence AI843755
1435096_at	-1.22841	Ric8b	resistance to inhibitors of cholinesterase 8 homolog B (C. elegans)
1449132_at	-1.22895	Opn1sw	opsin 1 (cone pigments), short-wave-sensitive (color blindness, tritan)
1436297_a_at	-1.22957	Grina	glutamate receptor, ionotropic, N-methyl D-aspartate-associated protein 1 (glutamate binding)
1456401_at	-1.22977	Cacnb2	calcium channel, voltage-dependent, beta 2 subunit
1445727_at	-1.2305	Ube3a	ubiquitin protein ligase E3A
1447990_at	-1.23071	C76332	expressed sequence C76332
1450258_a_at	-1.2318	Elavl4	ELAV (embryonic lethal, abnormal vision, Drosophila)-like 4 (Hu antigen D)
1437350_at	-1.23292	RP23-143A14.5	candidate tumor suppressor in ovarian cancer 2
1422830_s_at	-1.2334	Drd4	dopamine receptor 4
1447448_s_at	-1.2335	Klf6	Kruppel-like factor 6
1444906_at	-1.23397	LOC100048050 /// Lphn2	similar to calcium-independent alpha-latrotoxin receptor homolog 2 /// latrophilin 2
1459423_at	-1.23426	Meis1	Meis homeobox 1
1448820_a_at	-1.23469	Eif2s2 /// ENSMUSG00000052825 /// LOC100046208	eukaryotic translation initiation factor 2, subunit 2 (beta) /// predicted gene, ENSMUSG00000052825 /// similar to Eif2s2 protein
1449211_at	-1.23526	Bpnt1	bisphosphate 3'-nucleotidase 1
1433519_at	-1.23613	Nucks1	nuclear casein kinase and cyclin-dependent kinase substrate 1
1454350_at	-1.23813	Intu	inturned planar cell polarity effector homolog (Drosophila)
1445251_at	-1.23838	Tnfsf13b	tumor necrosis factor (ligand) superfamily, member 13b
1434414_at	-1.23843	Foxred2	FAD-dependent oxidoreductase domain containing 2
1460239_at	-1.23844	Tspan13	tetraspanin 13
1444790_at	-1.23862	1810005K13Rik	RIKEN cDNA 1810005K13 gene
1422752_at	-1.23975	Polr3k	polymerase (RNA) III (DNA directed) polypeptide K
1435753_a_at	-1.24011	Nucks1	nuclear casein kinase and cyclin-dependent kinase substrate 1
1421125_at	-1.2423	Strbp	spermatid perinuclear RNA binding protein
1449329_at	-1.24247	Zfp235	zinc finger protein 235
1454745_at	-1.24499	Arhgap29	Rho GTPase activating protein 29
1430929_at	-1.2499	9430082L08Rik	RIKEN cDNA 9430082L08 gene
1429099_at	-1.25128	Duxbl	double homeobox B-like
1420880_a_at	-1.25162	Ywhab	tyrosine 3-monooxygenase/tryptophan 5-monooxygenase activation protein, beta polypeptide
1438125_at	-1.25169	C230085N15Rik	RIKEN cDNA C230085N15 gene
1425680_a_at	-1.25259	Btrc	beta-transducin repeat containing protein
1444519_at	-1.25384	Lgr5	leucine rich repeat containing G protein coupled receptor 5
1451451_at	-1.25695	Gca	grancalcin
1430379_at	-1.25701	5830411K21Rik	RIKEN cDNA 5830411K21 gene
1427564_at	-1.25738	Diap2	diaphanous homolog 2 (Drosophila)
1435732_x_at	-1.2592	Atp6v0c	ATPase, H+ transporting, lysosomal V0 subunit C
1454819_at	-1.25931	Plekha8	pleckstrin homology domain containing, family A (phosphoinositide binding specific) member 8
1432270_a_at	-1.26082	Chmp5	chromatin modifying protein 5
1440285_at	-1.26084	Ppp1r9a	protein phosphatase 1, regulatory (inhibitor) subunit 9A
1424712_at	-1.26086	Ahctf1	AT hook containing transcription factor 1
1431424_at	-1.26189	2810055G20Rik	RIKEN cDNA 2810055G20 gene
1431248_at	-1.26193	5031426D15Rik	RIKEN cDNA 5031426D15 gene
1458656_at	-1.26217	100040174 /// LOC100047186	predicted gene, 100040174 /// hypothetical protein LOC100047186
1423495_at	-1.26286	Decr2	2-4-dienoyl-Coenzyme A reductase 2, peroxisomal
1430393_at	-1.26775	2510017J16Rik	RIKEN cDNA 2510017J16 gene
1432745_at	-1.26828	9430092D12Rik	RIKEN cDNA 9430092D12 gene
1424881_at	-1.26962	Trib1	tribbles homolog 1 (Drosophila)
1428579_at	-1.26991	Fmnl2	formin-like 2
1419774_at	-1.27008	D2Ertd239e	DNA segment, Chr 2, ERATO Doi 239, expressed
1436699_x_at	-1.27315	LOC100048449 /// Rpl18	similar to ribosomal protein L18 /// ribosomal protein L18
1448264_a_at	-1.27502	Eif3i	eukaryotic translation initiation factor 3, subunit I
1419942_at	-1.2768	Srxn1	Sulfiredoxin 1 homolog (S. cerevisiae) (Srxn1), mRNA
1438561_x_at	-1.27845	Tmem180	transmembrane protein 180
1439158_at	-1.27863	Tlk1	tousled-like kinase 1
1445938_at	-1.27955	5930427L02Rik	RIKEN cDNA 5930427L02 gene
1454666_at	-1.2798	LOC100046855	similar to BKLF
1451226_at	-1.28171	Pex6	peroxisomal biogenesis factor 6
1434250_at	-1.28258	Pak2	p21 (CDKN1A)-activated kinase 2
1451421_a_at	-1.28274	Rogdi	rogdi homolog (Drosophila)
1435682_at	-1.28604	Lars2	leucyl-tRNA synthetase, mitochondrial
1444924_at	-1.28685	N4bp2l2	NEDD4 binding protein 2-like 2
1435022_at	-1.2878	Alx1	ALX homeobox 1
1423861_at	-1.28841	Plekhf2	pleckstrin homology domain containing, family F (with FYVE domain) member 2
1449481_at	-1.28884	Slc25a13	solute carrier family 25 (mitochondrial carrier, adenine nucleotide translocator), member 13
1416843_at	-1.28917	Pde6d	phosphodiesterase 6D, cGMP-specific, rod, delta
1452291_at	-1.28994	Arap2	ArfGAP with RhoGAP domain, ankyrin repeat and PH domain 2
1447870_x_at	-1.29044	1110002E22Rik	RIKEN cDNA 1110002E22 gene
1450331_s_at	-1.29135	EG665552 /// Vmn2r32 /// Vmn2r42 /// Vmn2r49	predicted gene, EG665552 /// vomeronasal 2, receptor 32 /// vomeronasal 2, receptor 42 /// vomeronasal 2, receptor 49
1452161_at	-1.29219	Tiparp	TCDD-inducible poly(ADP-ribose) polymerase
1449079_s_at	-1.29251	St3gal6	ST3 beta-galactoside alpha-2,3-sialyltransferase 6
1427972_at	-1.29256	Cdc73	cell division cycle 73, Paf1/RNA polymerase II complex component, homolog (S. cerevisiae)
1438943_x_at	-1.29258	Rpn1	ribophorin I
1416313_at	-1.29278	Mllt11	myeloid/lymphoid or mixed-lineage leukemia (trithorax homolog, Drosophila); translocated to, 11
1460561_x_at	-1.29327	Sepw1	selenoprotein W, muscle 1
1430083_at	-1.29331	2610307P16Rik	RIKEN cDNA 2610307P16 gene
1424650_at	-1.29477	Pdia5	protein disulfide isomerase associated 5
1426286_at	-1.29609	Noc3l	nucleolar complex associated 3 homolog (S. cerevisiae)
1435659_a_at	-1.29623	Tpi1	triosephosphate isomerase 1
1418039_at	-1.29703	Rabl3	RAB, member of RAS oncogene family-like 3
1454156_at	-1.29773	2810022L02Rik	RIKEN cDNA 2810022L02 gene
1434486_x_at	-1.30114	Ugp2	UDP-glucose pyrophosphorylase 2
1420833_at	-1.30252	Vamp2	vesicle-associated membrane protein 2
1419067_a_at	-1.30256	Rabgef1	RAB guanine nucleotide exchange factor (GEF) 1
1455036_s_at	-1.30273	LOC675851 /// Ndufc2	similar to NADH dehydrogenase (ubiquinone) 1, subcomplex unknown, 2 /// NADH dehydrogenase (ubiquinone) 1, subcomplex unknown, 2
1415923_at	-1.30307	Ndn	necdin
1450400_at	-1.30323	Tgs1	trimethylguanosine synthase homolog (S. cerevisiae)
1447883_x_at	-1.30338	Map1lc3a	microtubule-associated protein 1 light chain 3 alpha
1427895_at	-1.30541	2310004N24Rik	RIKEN cDNA 2310004N24 gene
1434820_s_at	-1.3073	Pkig	protein kinase inhibitor, gamma
1449966_s_at	-1.30763	Cab39l	calcium binding protein 39-like
1426844_a_at	-1.30866	Pdcd2l	programmed cell death 2-like
1452790_x_at	-1.30985	Ndufa3	NADH dehydrogenase (ubiquinone) 1 alpha subcomplex, 3
1416417_a_at	-1.31097	Ndufb7	NADH dehydrogenase (ubiquinone) 1 beta subcomplex, 7
1446607_at	-1.31289	Mtap7	Microtubule-associated protein 7 (Mtap7), mRNA
1428055_at	-1.31565	Rian	MRNA, MBII-343 snoRNA
1416749_at	-1.31565	Htra1	HtrA serine peptidase 1
1423570_at	-1.31722	Abcg1	ATP-binding cassette, sub-family G (WHITE), member 1
1428305_at	-1.31854	Pcsk2	proprotein convertase subtilisin/kexin type 2
1423972_at	-1.31994	Etfa	electron transferring flavoprotein, alpha polypeptide
1448354_at	-1.32	G6pdx	glucose-6-phosphate dehydrogenase X-linked
1432942_at	-1.32077	5730408A14Rik	RIKEN cDNA 5730408A14 gene
1452701_x_at	-1.32163	2810422J05Rik /// OTTMUSG00000004411 /// Uba52	RIKEN cDNA 2810422J05 gene /// predicted gene, OTTMUSG00000004411 /// ubiquitin A-52 residue ribosomal protein fusion product 1
1427595_at	-1.32187	Acaca /// EG382567	acetyl-Coenzyme A carboxylase alpha /// predicted gene, EG382567
1431883_at	-1.32219	Tac1	tachykinin 1
1416567_s_at	-1.32236	Atp5e	ATP synthase, H+ transporting, mitochondrial F1 complex, epsilon subunit
1435347_at	-1.32273	Stau1	staufen (RNA binding protein) homolog 1 (Drosophila)
1425030_at	-1.32301	Zfp622	zinc finger protein 622
1433671_at	-1.32329	A130022J15Rik	RIKEN cDNA A130022J15 gene
1456905_at	-1.3233	Ccdc24	coiled-coil domain containing 24
1437997_x_at	-1.32367	Mrpl48	mitochondrial ribosomal protein L48
1433913_at	-1.324	C80913	expressed sequence C80913
1422538_at	-1.32506	Extl2	exostoses (multiple)-like 2
1430583_at	-1.32572	Nrcam	neuron-glia-CAM-related cell adhesion molecule
1452089_at	-1.32668	Cacnb4	calcium channel, voltage-dependent, beta 4 subunit
1456177_x_at	-1.32703	Zfp706	zinc finger protein 706
1434567_at	-1.32825	4732496O08Rik	RIKEN cDNA 4732496O08 gene
1418002_at	-1.32853	Higd2a	HIG1 domain family, member 2A
1416107_at	-1.32883	Nsg2	neuron specific gene family member 2
1454632_at	-1.33038	6330442E10Rik	RIKEN cDNA 6330442E10 gene
1449929_at	-1.333	Dynlt3	dynein light chain Tctex-type 3
1451529_at	-1.33351	Sgtb	small glutamine-rich tetratricopeptide repeat (TPR)-containing, beta
1447857_at	-1.33356	Enox1	ecto-NOX disulfide-thiol exchanger 1
1444420_at	-1.3339	E230032D23Rik	RIKEN cDNA E230032D23 gene
1448468_a_at	-1.33513	Kcnab1	potassium voltage-gated channel, shaker-related subfamily, beta member 1
1443419_at	-1.33649	D5Ertd525e	DNA segment, Chr 5, ERATO Doi 525, expressed
1431896_at	-1.33691	Six6os1	Six6 opposite strand transcript 1
1429870_at	-1.33696	Tnik	TRAF2 and NCK interacting kinase
1430695_at	-1.33724	Tlr4	toll-like receptor 4
1449852_a_at	-1.33755	Ehd4	EH-domain containing 4
1434756_at	-1.33946	5430421B17	hypothetical protein 5430421B17
1418264_at	-1.33994	Cenpk	centromere protein K
1422695_at	-1.34076	Ttyh1	tweety homolog 1 (Drosophila)
1422646_at	-1.34086	Mga	MAX gene associated
1448198_a_at	-1.34171	Ndufb8	NADH dehydrogenase (ubiquinone) 1 beta subcomplex 8
1426476_at	-1.34216	Rasa1	RAS p21 protein activator 1
1444095_a_at	-1.34218	LOC100048701	hypothetical protein LOC100048701
1420302_at	-1.34276	AA414903	expressed sequence AA414903
1425852_at	-1.34287	A230107C01Rik	RIKEN cDNA A230107C01 gene
1418579_at	-1.34297	Cetn2	centrin 2
1427060_at	-1.34303	Mapk3	mitogen-activated protein kinase 3
1441937_s_at	-1.34303	LOC100047214 /// Pink1	similar to PTEN induced putative kinase 1 /// PTEN induced putative kinase 1
1434897_a_at	-1.34326	Slc25a4	solute carrier family 25 (mitochondrial carrier, adenine nucleotide translocator), member 4
1456438_x_at	-1.34345	Rpn1	ribophorin I
1426519_at	-1.34434	P4ha1	procollagen-proline, 2-oxoglutarate 4-dioxygenase (proline 4-hydroxylase), alpha 1 polypeptide
1424403_a_at	-1.34448	Rufy3	RUN and FYVE domain containing 3
1456003_a_at	-1.34487	Slc1a4	solute carrier family 1 (glutamate/neutral amino acid transporter), member 4
1440853_at	-1.34521	Rhot1	ras homolog gene family, member T1
1424199_at	-1.34546	Seh1l	SEH1-like (S. cerevisiae
1460704_at	-1.34594	Rfng	RFNG O-fucosylpeptide 3-beta-N-acetylglucosaminyltransferase
1430655_at	-1.34668	4631405K08Rik	RIKEN cDNA 4631405K08 gene
1456185_at	-1.34804	Nlrp9a	NLR family, pyrin domain containing 9A
1421492_at	-1.34866	Ptgds2	prostaglandin D2 synthase 2, hematopoietic
1421190_at	-1.34927	Gabrb3	gamma-aminobutyric acid (GABA) A receptor, subunit beta 3
1428554_a_at	-1.35123	1810035L17Rik	RIKEN cDNA 1810035L17 gene
1438606_a_at	-1.35186	Clic4	chloride intracellular channel 4 (mitochondrial)
1418965_at	-1.35191	Nosip	nitric oxide synthase interacting protein
1424922_a_at	-1.35294	Brd4	bromodomain containing 4
1429028_at	-1.3531	Dock11	dedicator of cytokinesis 11
1423494_at	-1.3546	2310042E22Rik	RIKEN cDNA 2310042E22 gene
1423108_at	-1.35492	Slc25a20	solute carrier family 25 (mitochondrial carnitine/acylcarnitine translocase), member 20
1449459_s_at	-1.35526	Asb13	ankyrin repeat and SOCS box-containing 13
1453577_at	-1.35811	Ube2cbp	ubiquitin-conjugating enzyme E2C binding protein
1423722_at	-1.35886	Tmem49	transmembrane protein 49
1451101_a_at	-1.35979	ENSMUSG00000072940 /// LOC100044740 /// Rps28	predicted gene, ENSMUSG00000072940 /// similar to ribosomal protein S28 /// ribosomal protein S28
1426137_at	-1.36059	Rex2	reduced expression 2
1460506_s_at	-1.36119	LOC675851 /// Ndufc2	similar to NADH dehydrogenase (ubiquinone) 1, subcomplex unknown, 2 /// NADH dehydrogenase (ubiquinone) 1, subcomplex unknown, 2
1423332_at	-1.36315	Sdcbp	syndecan binding protein
1423727_at	-1.3637	Cnih	cornichon homolog (Drosophila)
1416687_at	-1.3638	Plod2	procollagen lysine, 2-oxoglutarate 5-dioxygenase 2
1454220_at	-1.36412	9330185C12Rik	RIKEN cDNA 9330185C12 gene
1428464_at	-1.36477	Ndufa3	NADH dehydrogenase (ubiquinone) 1 alpha subcomplex, 3
1423149_at	-1.365	Skp1a	S-phase kinase-associated protein 1A
1430713_s_at	-1.36619	Ndufa13	NADH dehydrogenase (ubiquinone) 1 alpha subcomplex, 13
1425494_s_at	-1.3666	Bmpr1a	bone morphogenetic protein receptor, type 1A
1435465_at	-1.3671	Kbtbd11	kelch repeat and BTB (POZ) domain containing 11
1452199_at	-1.37009	Tmem209	transmembrane protein 209
1417083_at	-1.3701	Sec61b	Sec61 beta subunit
1439328_at	-1.37015	Nfat5	nuclear factor of activated T-cells 5
1424392_at	-1.37058	Adhfe1	alcohol dehydrogenase, iron containing, 1
1460333_at	-1.37107	Ddx59	DEAD (Asp-Glu-Ala-Asp) box polypeptide 59
1432787_at	-1.37153	6720420G18Rik	RIKEN cDNA 6720420G18 gene
1417163_at	-1.37218	Dusp10	dual specificity phosphatase 10
1455425_at	-1.37484	BB001228	expressed sequence BB001228
1453956_a_at	-1.37484	Pftk1	PFTAIRE protein kinase 1
1448361_at	-1.37812	Ttc3	tetratricopeptide repeat domain 3
1460515_at	-1.38019	8430419K02Rik	RIKEN cDNA 8430419K02 gene
1438653_x_at	-1.3806	Atxn10	ataxin 10
1455012_s_at	-1.38398	Trim37	tripartite motif-containing 37
1420619_a_at	-1.38791	Aes	amino-terminal enhancer of split
1435179_at	-1.38823	C130071C03Rik	RIKEN cDNA C130071C03 gene
1419085_at	-1.3884	Pcp2	Purkinje cell protein 2 (L7)
1424358_at	-1.39265	Ube2e2	ubiquitin-conjugating enzyme E2E 2 (UBC4/5 homolog, yeast)
1433387_at	-1.39412	2900022M07Rik	RIKEN cDNA 2900022M07 gene
1430786_at	-1.39803	1110002E22Rik	RIKEN cDNA 1110002E22 gene
1426246_at	-1.39928	Pros1	protein S (alpha)
1456194_a_at	-1.40211	Park7	Parkinson disease (autosomal recessive, early onset) 7
1423755_at	-1.40333	Zcchc8	zinc finger, CCHC domain containing 8
1454778_x_at	-1.40366	ENSMUSG00000072940 /// Rps28	predicted gene, ENSMUSG00000072940 /// ribosomal protein S28
1429754_a_at	-1.40497	4933406F09Rik	RIKEN cDNA 4933406F09 gene
1425220_x_at	-1.40507	LOC100038935	hypothetical protein LOC100038935
1456745_x_at	-1.40612	Ergic3	ERGIC and golgi 3
1435323_a_at	-1.40762	Mboat1	membrane bound O-acyltransferase domain containing 1
1446133_at	-1.40889	D2Ertd295e	DNA segment, Chr 2, ERATO Doi 295, expressed
1448646_at	-1.40898	Wdr12	WD repeat domain 12
1450252_at	-1.40974	Onecut1	one cut domain, family member 1
1448879_at	-1.40977	ENSMUSG00000064208 /// ENSMUSG00000074506 /// Ube2l3	predicted gene, ENSMUSG00000064208 /// predicted gene, ENSMUSG00000074506 /// ubiquitin-conjugating enzyme E2L 3
1416335_at	-1.40997	Mif	macrophage migration inhibitory factor
1446823_at	-1.41024	D4Ertd103e	DNA segment, Chr 4, ERATO Doi 103, expressed
1455554_at	-1.4103	A830039N20Rik	RIKEN cDNA A830039N20 gene
1433002_at	-1.41348	9030613N10Rik	RIKEN cDNA 9030613N10 gene
1427592_at	-1.41351	Pcdh7	protocadherin 7
1431655_a_at	-1.41412	Agk	acylglycerol kinase
1422506_a_at	-1.4148	Cstb	cystatin B
1436378_at	-1.41583	Lrrfip2	leucine rich repeat (in FLII) interacting protein 2
1428491_at	-1.41587	Commd10	COMM domain containing 10
1429484_at	-1.4165	1110002L01Rik	RIKEN cDNA 1110002L01 gene
1425043_s_at	-1.41691	0610037D15Rik	RIKEN cDNA 0610037D15 gene
1430384_at	-1.41694	Tle4	transducin-like enhancer of split 4, homolog of Drosophila E(spl)
1415980_at	-1.41881	Atp5g2	ATP synthase, H+ transporting, mitochondrial F0 complex, subunit c (subunit 9), isoform 2
1438426_at	-1.41907	Shisa4	shisa homolog 4 (Xenopus laevis)
1415983_at	-1.41914	Lcp1	lymphocyte cytosolic protein 1
1419225_at	-1.4193	Cacna2d3	calcium channel, voltage-dependent, alpha2/delta subunit 3
1453304_s_at	-1.41972	Ly6e	lymphocyte antigen 6 complex, locus E
1457526_at	-1.42034	Grb14	growth factor receptor bound protein 14
1436436_at	-1.42125	Cnih4	cornichon homolog 4 (Drosophila)
1458014_at	-1.42194	Aff2	AF4/FMR2 family, member 2
1428707_at	-1.42235	Ptms	parathymosin
1418908_at	-1.42262	Pam	peptidylglycine alpha-amidating monooxygenase
1439387_x_at	-1.42461	2310061F22Rik /// LOC637671	RIKEN cDNA 2310061F22 gene /// similar to RIKEN cDNA 2310061F22 gene
1437894_at	-1.42588	Prox1	prospero-related homeobox 1
1427955_a_at	-1.42695	Deb1	differentially expressed in B16F10 1
1436332_at	-1.4277	Hspb6	heat shock protein, alpha-crystallin-related, B6
1450123_at	-1.42804	Ryr2	ryanodine receptor 2, cardiac
1452069_a_at	-1.42834	Thap7	THAP domain containing 7
1441082_at	-1.43004	Dscam	Down syndrome cell adhesion molecule
1428156_at	-1.43079	Gng2	guanine nucleotide binding protein (G protein), gamma 2
1429708_at	-1.4353	Ndufa11	NADH dehydrogenase (ubiquinone) 1 alpha subcomplex 11
1452843_at	-1.43671	Il6st	interleukin 6 signal transducer
1456238_at	-1.4371	OTTMUSG00000003825	predicted gene, OTTMUSG00000003825
1417011_at	-1.44226	Sdc2	syndecan 2
1438503_x_at	-1.44226	Edf1 /// OTTMUSG00000005089	endothelial differentiation-related factor 1 /// predicted gene, OTTMUSG00000005089
1438094_x_at	-1.44249	Ola1	Obg-like ATPase 1
1439629_at	-1.44342	Nrxn3	neurexin III
1428708_x_at	-1.44394	Ptms	parathymosin
1450047_at	-1.4453	Hs6st2	heparan sulfate 6-O-sulfotransferase 2
1460319_at	-1.44626	Fut8	fucosyltransferase 8
1441972_at	-1.44671	6230424C14Rik	RIKEN cDNA 6230424C14 gene
1460083_at	-1.44883	Adam10	A disintegrin and metallopeptidase domain 10 (Adam10), mRNA
1427334_s_at	-1.44886	2810474O19Rik	RIKEN cDNA 2810474O19 gene
1448859_at	-1.4495	Cxcl13	chemokine (C-X-C motif) ligand 13
1434951_at	-1.45051	Armc8	armadillo repeat containing 8
1447905_x_at	-1.45225	Nup62	nucleoporin 62
1433859_at	-1.45335	Ino80c	INO80 complex subunit C
1446366_at	-1.45368	Trpc4	transient receptor potential cation channel, subfamily C, member 4
1438006_at	-1.4582	4933439F18Rik	RIKEN cDNA 4933439F18 gene
1426059_at	-1.45893	Gckr	glucokinase regulatory protein
1429508_at	-1.46001	2310057M21Rik	RIKEN cDNA 2310057M21 gene
1440385_at	-1.46671	9530051E23Rik	RIKEN cDNA 9530051E23 gene
1421362_a_at	-1.46698	Frk	fyn-related kinase
1421930_at	-1.47035	Icos	inducible T-cell co-stimulator
1453907_at	-1.47179	C030041B07Rik	RIKEN cDNA C030041B07 gene
1416394_at	-1.4718	Bag1	BCL2-associated athanogene 1
1432263_a_at	-1.47483	Cox7a2l	cytochrome c oxidase subunit VIIa polypeptide 2-like
1453144_at	-1.47567	4933439C20Rik	RIKEN cDNA 4933439C20 gene
1422685_at	-1.47671	Exoc4	exocyst complex component 4
1416624_a_at	-1.47749	2810422J05Rik /// OTTMUSG00000004411 /// Uba52	RIKEN cDNA 2810422J05 gene /// predicted gene, OTTMUSG00000004411 /// ubiquitin A-52 residue ribosomal protein fusion product 1
1422686_s_at	-1.47768	Exoc4	exocyst complex component 4
1415854_at	-1.47902	Kitl	kit ligand
1448008_at	-1.48017	Ankhd1 /// Eif4ebp3	ankyrin repeat and KH domain containing 1 /// eukaryotic translation initiation factor 4E binding protein 3
1452741_s_at	-1.48092	Gpd2	glycerol phosphate dehydrogenase 2, mitochondrial
1435095_at	-1.48273	C030009O12Rik	RIKEN cDNA C030009O12 gene
1423763_x_at	-1.48546	ENSMUSG00000072940 /// Rps28	predicted gene, ENSMUSG00000072940 /// ribosomal protein S28
1420804_s_at	-1.48569	Clec4d	C-type lectin domain family 4, member d
1452882_at	-1.48728	Pgrmc2	progesterone receptor membrane component 2
1426850_a_at	-1.48869	Map2k6	mitogen-activated protein kinase kinase 6
1431294_at	-1.48925	Speer7-ps1 /// Speer8-ps1	spermatogenesis associated glutamate (E)-rich protein 7, pseudogene 1 /// spermatogenesis associated glutamate (E)-rich protein 8, pseudogene 1
1448183_a_at	-1.48987	Hif1a	hypoxia inducible factor 1, alpha subunit
1454607_s_at	-1.48988	Psat1	phosphoserine aminotransferase 1
1435522_a_at	-1.49028	2310016E02Rik	RIKEN cDNA 2310016E02 gene
1435017_at	-1.49083	Cisd3	CDGSH iron sulfur domain 3
1443123_at	-1.4909	Tanc2	tetratricopeptide repeat, ankyrin repeat and coiled-coil containing 2
1433270_at	-1.4911	9530004M16Rik	RIKEN cDNA 9530004M16 gene
1424659_at	-1.49112	Slit2	slit homolog 2 (Drosophila)
1422983_at	-1.49351	Itgb6	integrin beta 6
1440491_at	-1.49426	Slc1a3	solute carrier family 1 (glial high affinity glutamate transporter), member 3
1456436_x_at	-1.49732	Rps20	ribosomal protein S20
1433776_at	-1.49738	Lhfp	lipoma HMGIC fusion partner
1429616_at	-1.49827	Zfp91	zinc finger protein 91
1454959_s_at	-1.50132	Gnai1	guanine nucleotide binding protein (G protein), alpha inhibiting 1
1449991_at	-1.50277	Cd244	CD244 natural killer cell receptor 2B4
1419255_at	-1.50473	Spnb2	spectrin beta 2
1455798_at	-1.50489	Galk2	galactokinase 2
1426749_at	-1.5055	Prmt3	protein arginine N-methyltransferase 3
1454799_at	-1.51	Agpat9	1-acylglycerol-3-phosphate O-acyltransferase 9
1436543_at	-1.51086	Gtpbp10	GTP-binding protein 10 (putative)
1427359_at	-1.51247	Jhdm1d	jumonji C domain-containing histone demethylase 1 homolog D (S. cerevisiae)
1460434_at	-1.51303	Fundc2	FUN14 domain containing 2
1427553_at	-1.51911	ENSMUSG00000058380	predicted gene, ENSMUSG00000058380
1419370_a_at	-1.51919	Mfap1a	microfibrillar-associated protein 1A
1451575_a_at	-1.52491	LOC100047647 /// Nudt3	similar to diphosphoinositol polyphosphate phosphohydrolase; DIPP /// nudix (nucleotide diphosphate linked moiety X)-type motif 3
1440846_at	-1.52576	A930041I02Rik	RIKEN cDNA A930041I02 gene
1451166_a_at	-1.5281	Ccdc101 /// LOC100047712	coiled-coil domain containing 101 /// similar to coiled-coil domain containing 101
1448896_at	-1.52829	Pigf	phosphatidylinositol glycan anchor biosynthesis, class F
1449069_at	-1.53235	Zfp148	zinc finger protein 148
1423890_x_at	-1.53288	Atp1b1	ATPase, Na+/K+ transporting, beta 1 polypeptide
1433721_x_at	-1.53646	Rps21	ribosomal protein S21
1415822_at	-1.5377	Scd2	stearoyl-Coenzyme A desaturase 2
1453506_at	-1.53773	Fam154a	family with sequence similarity 154, member A
1429068_at	-1.53901	2810488G03Rik	RIKEN cDNA 2810488G03 gene
1433169_at	-1.53943	5830456J23Rik	RIKEN cDNA 5830456J23 gene
1434005_at	-1.54578	Rbms1	RNA binding motif, single stranded interacting protein 1
1449421_a_at	-1.54674	Kcne2	potassium voltage-gated channel, Isk-related subfamily, gene 2
1429769_at	-1.54734	Pggt1b	protein geranylgeranyltransferase type I, beta subunit
1417560_at	-1.54826	Sfxn1	sideroflexin 1
1438878_at	-1.55484	6430537K16Rik	RIKEN cDNA 6430537K16 gene
1448178_a_at	-1.55485	Cct3	chaperonin containing Tcp1, subunit 3 (gamma)
1453504_at	-1.55496	Taf15	TAF15 RNA polymerase II, TATA box binding protein (TBP)-associated factor
1458500_at	-1.5551	AU021034	expressed sequence AU021034
1442769_at	-1.55601	Mybpc1	myosin binding protein C, slow-type
1426301_at	-1.55687	Alcam	activated leukocyte cell adhesion molecule
1418809_at	-1.55895	Pira2	paired-Ig-like receptor A2
1420642_a_at	-1.55951	Romo1	reactive oxygen species modulator 1
1434110_x_at	-1.55964	2610016E04Rik /// Mup1 /// Mup2	RIKEN cDNA 2610016E04 gene /// major urinary protein 1 /// major urinary protein 2
1451172_at	-1.561	Tprgl	transformation related protein 63 regulated like
1451844_at	-1.56321	Prlr	prolactin receptor
1422708_at	-1.56525	Pik3cg	phosphoinositide-3-kinase, catalytic, gamma polypeptide
1436990_s_at	-1.56579	Chchd10	coiled-coil-helix-coiled-coil-helix domain containing 10
1425673_at	-1.56588	Lpp	LIM domain containing preferred translocation partner in lipoma
1424393_s_at	-1.56593	Adhfe1	alcohol dehydrogenase, iron containing, 1
1424171_a_at	-1.56709	Hagh	hydroxyacyl glutathione hydrolase
1422607_at	-1.57014	Etv1	ets variant gene 1
1446088_at	-1.57318	9430081I23Rik	RIKEN cDNA 9430081I23 gene
1417066_at	-1.57807	Cabc1	chaperone, ABC1 activity of bc1 complex like (S. pombe)
1449308_at	-1.57836	C6	complement component 6
1424412_at	-1.58401	Ogfrl1	opioid growth factor receptor-like 1
1425880_x_at	-1.58445	Zfp352	zinc finger protein 352
1453391_at	-1.58514	Speer7-ps1	spermatogenesis associated glutamate (E)-rich protein 7, pseudogene 1
1435805_at	-1.58892	Lin7a	lin-7 homolog A (C. elegans)
1426728_x_at	-1.59539	Ptdss2	phosphatidylserine synthase 2
1436757_a_at	-1.60269	Cox6b1	cytochrome c oxidase, subunit VIb polypeptide 1
1458748_at	-1.60469	Rbm27	RNA binding motif protein 27
1437467_at	-1.61069	Alcam	activated leukocyte cell adhesion molecule
1416776_at	-1.61097	Crym	crystallin, mu
1427256_at	-1.6174	Vcan	versican
1439435_x_at	-1.61846	Pgk1	phosphoglycerate kinase 1
1420462_at	-1.62083	Il1rapl2	interleukin 1 receptor accessory protein-like 2
1429610_a_at	-1.62378	Zfp511	zinc finger protein 511
1423745_at	-1.62972	Snap47	synaptosomal-associated protein, 47
1433558_at	-1.63505	Dab2ip	disabled homolog 2 (Drosophila) interacting protein
1425845_a_at	-1.63677	Shoc2	soc-2 (suppressor of clear) homolog (C. elegans)
1433602_at	-1.63691	Gabra5	gamma-aminobutyric acid (GABA) A receptor, subunit alpha 5
1452545_a_at	-1.63851	Itgb1	integrin beta 1 (fibronectin receptor beta)
1424271_at	-1.64062	Dclk1	doublecortin-like kinase 1
1437466_at	-1.6415	Alcam	activated leukocyte cell adhesion molecule
1459468_at	-1.64283	C79743	expressed sequence C79743
1453008_at	-1.64409	Trnp1	TMF1-regulated nuclear protein 1
1425575_at	-1.6463	Epha3	Eph receptor A3
1430884_at	-1.65034	4930568G15Rik	RIKEN cDNA 4930568G15 gene
1435383_x_at	-1.65192	Ndn	necdin
1443175_at	-1.65563	A830010M09Rik	RIKEN cDNA A830010M09 gene
1451582_at	-1.66305	Tulp1	tubby like protein 1
1431352_s_at	-1.66677	Pvt1	plasmacytoma variant translocation 1
1437237_x_at	-1.66772	Zfp110	zinc finger protein 110
1438115_a_at	-1.66976	Slc9a3r1	solute carrier family 9 (sodium/hydrogen exchanger), member 3 regulator 1
1432090_at	-1.67185	Ccdc83	coiled-coil domain containing 83
1441493_at	-1.67191	Erc1	ELKS/RAB6-interacting/CAST family member 1
1458862_at	-1.67273	C78704	expressed sequence C78704
1455081_at	-1.67521	Txnl4b	thioredoxin-like 4B
1459597_at	-1.68303	Mtpn	myotrophin
1455796_x_at	-1.68325	Olfm1	olfactomedin 1
1442179_at	-1.68968	9430053O09Rik	RIKEN cDNA 9430053O09 gene
1444587_at	-1.69017	AI481207	expressed sequence AI481207
1448606_at	-1.69088	Lpar1	lysophosphatidic acid receptor 1
1452584_at	-1.69339	1500032L24Rik	RIKEN cDNA 1500032L24 gene
1420859_at	-1.69621	Pkia	protein kinase inhibitor, alpha
1457806_at	-1.70098	B830028B13Rik	RIKEN cDNA B830028B13 gene (B830028B13Rik), mRNA
1423207_at	-1.70103	Tmem167	transmembrane protein 167
1434102_at	-1.70208	Nfib	nuclear factor I/B
1458617_at	-1.70472	Zmynd8	zinc finger, MYND-type containing 8
1454424_at	-1.70507	Odz2	odd Oz/ten-m homolog 2 (Drosophila)
1454524_at	-1.70924	2310075M01Rik	RIKEN cDNA 2310075M01 gene
1430288_x_at	-1.70953	Rps21	ribosomal protein S21
1420746_at	-1.71269	Prl3a1	prolactin family 3, subfamily a, member 1
1458683_at	-1.71288	Sirpb1	signal-regulatory protein beta 1
1460607_at	-1.71346	Igsf11	immunoglobulin superfamily, member 11
1457936_at	-1.72317	Mapk8	mitogen-activated protein kinase 8
1454298_at	-1.73551	4932430A15Rik	RIKEN cDNA 4932430A15 gene
1456392_at	-1.73695	Negr1	neuronal growth regulator 1
1458353_at	-1.73921	Nwd1	NACHT and WD repeat domain containing 1, mRNA (cDNA clone MGC:178342 IMAGE:9053334)
1430622_at	-1.73966	4833423F13Rik	RIKEN cDNA 4833423F13 gene
1456130_at	-1.74176	LOC553091	hypothetical LOC553091
1456656_at	-1.74262	Lin7a	lin-7 homolog A (C. elegans)
1452141_a_at	-1.74408	Sepp1	selenoprotein P, plasma, 1
1424442_a_at	-1.75122	Pja2	praja 2, RING-H2 motif containing
1419748_at	-1.7535	Abcd2	ATP-binding cassette, sub-family D (ALD), member 2
1421883_at	-1.75386	Elavl2	ELAV (embryonic lethal, abnormal vision, Drosophila)-like 2 (Hu antigen B)
1451376_at	-1.75396	Atl3	atlastin GTPase 3
1449465_at	-1.75905	Reln	reelin
1429074_at	-1.76281	1700026D08Rik	RIKEN cDNA 1700026D08 gene
1424986_s_at	-1.76354	Fbxw7	F-box and WD-40 domain protein 7
1443058_at	-1.76624	Macrod2	MACRO domain containing 2
1449507_a_at	-1.76738	Cd47	CD47 antigen (Rh-related antigen, integrin-associated signal transducer)
1454358_at	-1.76752	2900060N12Rik	RIKEN cDNA 2900060N12 gene
1418137_at	-1.76834	Mrp63	mitochondrial ribosomal protein 63
1429896_at	-1.77069	5830408B19Rik	RIKEN cDNA 5830408B19 gene
1435064_a_at	-1.77264	Tmem27	transmembrane protein 27
1435229_at	-1.77707	Gramd1b	GRAM domain containing 1B
1435011_x_at	-1.78346	Akr1a4	aldo-keto reductase family 1, member A4 (aldehyde reductase)
1436866_at	-1.78371	Efna5	ephrin A5
1454359_at	-1.79258	Slc12a6	solute carrier family 12, member 6
1450773_at	-1.79777	Kcnd2	potassium voltage-gated channel, Shal-related family, member 2
1437853_x_at	-1.79856	Ndn	necdin
1448202_x_at	-1.79937	Prelid1	PRELI domain containing 1
1416368_at	-1.80657	Gsta4	glutathione S-transferase, alpha 4
1449712_s_at	-1.80745	Atp6v1e1	ATPase, H+ transporting, lysosomal V1 subunit E1
1448288_at	-1.81278	Nfib	nuclear factor I/B
1443860_at	-1.81793	Ptprd	protein tyrosine phosphatase, receptor type, D
1417496_at	-1.81989	Cp	ceruloplasmin
1445710_x_at	-1.8395	Duxbl	double homeobox B-like
1437160_at	-1.84984	Nlgn1	neuroligin 1
1440179_x_at	-1.85141	Rnf217	ring finger protein 217
1417872_at	-1.85424	Fhl1	four and a half LIM domains 1
1438118_x_at	-1.8585	Vim	vimentin
1417490_at	-1.85888	Ctsb	cathepsin B
1450688_at	-1.85944	Rgl2	ral guanine nucleotide dissociation stimulator-like 2
1419073_at	-1.85985	Tmeff2	transmembrane protein with EGF-like and two follistatin-like domains 2
1420466_at	-1.86008	Mucl1	mucin-like 1
1444962_at	-1.86023	EG665378	predicted gene, EG665378
1440962_at	-1.86743	Slc8a3	solute carrier family 8 (sodium/calcium exchanger), member 3
1455084_x_at	-1.87709	Shmt2	serine hydroxymethyltransferase 2 (mitochondrial)
1448263_a_at	-1.87729	Cndp2	CNDP dipeptidase 2 (metallopeptidase M20 family)
1455792_x_at	-1.88214	Ndn	necdin
1449859_at	-1.88459	Golt1b	golgi transport 1 homolog B (S. cerevisiae)
1416742_at	-1.88651	Cfdp1	craniofacial development protein 1
1449515_at	-1.90181	Zfp292	zinc finger protein 292
1448182_a_at	-1.90303	Cd24a	CD24a antigen
1437403_at	-1.90475	Samd5	sterile alpha motif domain containing 5
1450765_a_at	-1.91181	Pde6h	phosphodiesterase 6H, cGMP-specific, cone, gamma
1438450_at	-1.92089	Lin7a	lin-7 homolog A (C. elegans)
1458320_at	-1.92747	4932431H17Rik	RIKEN cDNA 4932431H17 gene
1422907_at	-1.95814	Gnat2	guanine nucleotide binding protein, alpha transducing 2
1418922_at	-1.95877	Cadm3	cell adhesion molecule 3
1457139_at	-1.96754	Auts2	Autism susceptibility candidate 2, mRNA (cDNA clone IMAGE:5347232)
1454566_at	-1.97504	4933439C20Rik /// D030013I16Rik /// Pisd-ps1	RIKEN cDNA 4933439C20 gene /// RIKEN cDNA D030013I16 gene /// phosphatidylserine decarboxylase, pseudogene 1
1450923_at	-1.97677	Tgfb2	transforming growth factor, beta 2
1437163_x_at	-1.97798	Gtf2h4	general transcription factor II H, polypeptide 4
1451095_at	-1.97821	Asns	asparagine synthetase
1431177_a_at	-1.98838	OTTMUSG00000022086 /// Rpl10a	predicted gene, OTTMUSG00000022086 /// ribosomal protein L10A
1440310_at	-1.9939	Runx1t1	Runt-related transcription factor 1; translocated to, 1 (cyclin D-related) (Runx1t1), transcript variant 3, mRNA
1457826_a_at	-1.9974	1810043H04Rik	RIKEN cDNA 1810043H04 gene
1447585_s_at	-1.99868	Mrps6	mitochondrial ribosomal protein S6
1448659_at	-1.99933	Casp7	caspase 7
1437502_x_at	-2.00471	Cd24a	CD24a antigen
1452222_at	-2.0062	Utrn	utrophin
1436394_at	-2.00844	Trim37	tripartite motif-containing 37
1424698_s_at	-2.01279	Gca	grancalcin
1452981_at	-2.01832	Cntn1	contactin 1
1452169_a_at	-2.0193	Dgkz	diacylglycerol kinase zeta
1416612_at	-2.02123	Cyp1b1	cytochrome P450, family 1, subfamily b, polypeptide 1
1434173_s_at	-2.03276	D19Bwg1357e	DNA segment, Chr 19, Brigham & Women's Genetics 1357 expressed
1452031_at	-2.03609	Slc1a3	solute carrier family 1 (glial high affinity glutamate transporter), member 3
1428197_at	-2.05174	Tspan9	tetraspanin 9
1424001_at	-2.05202	Mki67ip	Mki67 (FHA domain) interacting nucleolar phosphoprotein
1450070_s_at	-2.05217	Pak1	p21 (CDKN1A)-activated kinase 1
1417164_at	-2.05483	Dusp10	dual specificity phosphatase 10
1448209_a_at	-2.05674	Slc22a17	solute carrier family 22 (organic cation transporter), member 17
1418089_at	-2.05787	Stx8	syntaxin 8
1448595_a_at	-2.06926	Bex1	brain expressed gene 1
1428240_at	-2.071	Nrxn1	neurexin I
1430543_at	-2.07232	Clip3	CAP-GLY domain containing linker protein 3
1455400_at	-2.0787	Ddah1	dimethylarginine dimethylaminohydrolase 1
1431228_s_at	-2.07974	4930526I15Rik	RIKEN cDNA 4930526I15 gene
1436388_a_at	-2.08309	3830406C13Rik	RIKEN cDNA 3830406C13 gene
1422241_a_at	-2.08379	Ndufa1	NADH dehydrogenase (ubiquinone) 1 alpha subcomplex, 1
1440254_at	-2.08561	100041277	predicted gene, 100041277
1417312_at	-2.08582	Dkk3	dickkopf homolog 3 (Xenopus laevis)
1433634_at	-2.09178	Irf2bp2	interferon regulatory factor 2 binding protein 2
1456144_at	-2.09532	Nav3	neuron navigator 3
1443485_at	-2.09626	Epha7	Eph receptor A7
1426558_x_at	-2.10746	0610010B08Rik /// LOC627901 /// OTTMUSG00000016219	RIKEN cDNA 0610010B08 gene /// similar to zinc finger protein 14 /// predicted gene, OTTMUSG00000016219
1435793_at	-2.10752	Aph1b	anterior pharynx defective 1b homolog (C. elegans)
1442035_at	-2.10999	Chrna5	cholinergic receptor, nicotinic, alpha polypeptide 5
1457043_at	-2.11316	B3galtl	beta 1,3-galactosyltransferase-like
1436462_at	-2.13022	3100002L24Rik /// OTTMUSG00000016327	RIKEN cDNA 3100002L24 gene /// predicted gene, OTTMUSG00000016327
1454971_x_at	-2.13464	Tsc22d1	TSC22 domain family, member 1
1434101_at	-2.13743	Nfib	nuclear factor I/B
1425325_at	-2.13743	Ms4a4b	membrane-spanning 4-domains, subfamily A, member 4B
1423701_at	-2.14213	Coasy	Coenzyme A synthase
1441411_at	-2.14636	Lims1	LIM and senescent cell antigen-like domains 1
1416257_at	-2.15087	Capn2	calpain 2
1435256_at	-2.15485	Clip3	CAP-GLY domain containing linker protein 3
1449162_at	-2.155	Pop7	processing of precursor 7, ribonuclease P family, (S. cerevisiae)
1416010_a_at	-2.1615	Ehd1	EH-domain containing 1
1438236_at	-2.16987	Nfia	nuclear factor I/A
1427559_a_at	-2.18321	Atf2	activating transcription factor 2
1438658_a_at	-2.18868	S1pr3	sphingosine-1-phosphate receptor 3
1454834_at	-2.19644	Nfib	nuclear factor I/B
1431510_s_at	-2.20475	Cmc1	COX assembly mitochondrial protein homolog (S. cerevisiae)
1443119_at	-2.20653	Grm7	glutamate receptor, metabotropic 7
1450757_at	-2.2121	Cdh11	cadherin 11
1419309_at	-2.21487	Pdpn	podoplanin
1415780_a_at	-2.2261	Armcx2	armadillo repeat containing, X-linked 2
1452284_at	-2.22806	Ptprz1	protein tyrosine phosphatase, receptor type Z, polypeptide 1
1436545_at	-2.23355	Dtx4	deltex 4 homolog (Drosophila)
1415681_at	-2.234	Mrpl43	mitochondrial ribosomal protein L43
1444953_at	-2.23733	Nucks1	Nuclear casein kinase and cyclin-dependent kinase substrate 1 (Nucks1), transcript variant 2, mRNA
1418844_at	-2.24354	Alg9	asparagine-linked glycosylation 9 homolog (yeast, alpha 1,2 mannosyltransferase)
1433497_at	-2.26135	Aqr	aquarius
1448627_s_at	-2.26958	Pbk	PDZ binding kinase
1445049_at	-2.27712	C80893	expressed sequence C80893
1434950_a_at	-2.28701	Armc8	armadillo repeat containing 8
1422679_s_at	-2.29007	Ctr9	Ctr9, Paf1/RNA polymerase II complex component, homolog (S. cerevisiae)
1450830_a_at	-2.29098	Pde6c	phosphodiesterase 6C, cGMP specific, cone, alpha prime
1419654_at	-2.29416	Tle3	transducin-like enhancer of split 3, homolog of Drosophila E(spl)
1451419_at	-2.29587	Spsb4	splA/ryanodine receptor domain and SOCS box containing 4
1420694_a_at	-2.30311	Dach1	dachshund 1 (Drosophila)
1454926_at	-2.30609	Sphkap	SPHK1 interactor, AKAP domain containing
1417428_at	-2.31045	Gng3	guanine nucleotide binding protein (G protein), gamma 3
1415840_at	-2.31776	Elovl5	ELOVL family member 5, elongation of long chain fatty acids (yeast)
1428526_at	-2.31907	Lsmd1	LSM domain containing 1
1424886_at	-2.32268	Ptprd	protein tyrosine phosphatase, receptor type, D
1417400_at	-2.32506	Rai14	retinoic acid induced 14
1433684_at	-2.32671	Chmp6	chromatin modifying protein 6
1438619_x_at	-2.33041	Zdhhc14	zinc finger, DHHC domain containing 14
1422563_at	-2.33833	Cr1l	complement component (3b/4b) receptor 1-like
1435720_at	-2.33952	Kcnd3	potassium voltage-gated channel, Shal-related family, member 3
1417888_at	-2.35831	Trim13	tripartite motif-containing 13
1438292_x_at	-2.36976	Adk	adenosine kinase
1416700_at	-2.37204	Rnd3	Rho family GTPase 3
1422546_at	-2.39962	Ilf3	interleukin enhancer binding factor 3
1434472_at	-2.41378	Dusp3	dual specificity phosphatase 3 (vaccinia virus phosphatase VH1-related)
1456860_at	-2.42335	Cdc26	cell division cycle 26
1438391_x_at	-2.4275	Hsd17b10	hydroxysteroid (17-beta) dehydrogenase 10
1452665_at	-2.43174	Ttc27	tetratricopeptide repeat domain 27
1415916_a_at	-2.44175	Mthfd1	methylenetetrahydrofolate dehydrogenase (NADP+ dependent), methenyltetrahydrofolate cyclohydrolase, formyltetrahydrofolate synthase
1444690_at	-2.48576	Epha5	Eph receptor A5
1450766_at	-2.50821	Pde6h	phosphodiesterase 6H, cGMP-specific, cone, gamma
1430946_at	-2.50879	2600014E21Rik	RIKEN cDNA 2600014E21 gene
1437211_x_at	-2.52949	Elovl5	ELOVL family member 5, elongation of long chain fatty acids (yeast)
1452730_at	-2.53344	Rps4y2	ribosomal protein S4, Y-linked 2
1416468_at	-2.53902	Aldh1a1	aldehyde dehydrogenase family 1, subfamily A1
1423680_at	-2.55648	Fads1	fatty acid desaturase 1
1450567_a_at	-2.55771	Col2a1	collagen, type II, alpha 1
1433966_x_at	-2.58154	Asns	asparagine synthetase
1419408_at	-2.60766	Six6	sine oculis-related homeobox 6 homolog (Drosophila)
1423258_at	-2.65267	Syt9	synaptotagmin IX
1459101_at	-2.74811	C78760	expressed sequence C78760
1416855_at	-2.77953	Gas1	growth arrest specific 1
1434141_at	-2.7972	Gucy1a3	guanylate cyclase 1, soluble, alpha 3
1419639_at	-2.82121	Efnb2	ephrin B2
1448260_at	-2.83322	Uchl1	ubiquitin carboxy-terminal hydrolase L1
1437750_at	-2.93306	Tmem158	Transmembrane protein 158, mRNA (cDNA clone MGC:171054 IMAGE:8862449)
1432555_at	-2.93532	Whrn	whirlin
1426782_at	-2.95205	Gpr125	G protein-coupled receptor 125
1428948_at	-2.96066	5730414M22Rik	RIKEN cDNA 5730414M22 gene
1437341_x_at	-2.96311	Cnp	2',3'-cyclic nucleotide 3' phosphodiesterase
1460010_a_at	-2.96622	Ptdss2	phosphatidylserine synthase 2
1452142_at	-2.97915	Slc6a1	solute carrier family 6 (neurotransmitter transporter, GABA), member 1
1439780_at	-2.98509	Rpl7l1	ribosomal protein L7-like 1
1427153_at	-3.13353	Bckdhb	branched chain ketoacid dehydrogenase E1, beta polypeptide
1455913_x_at	-3.14253	Ttr	transthyretin
1434777_at	-3.2495	Mycl1	v-myc myelocytomatosis viral oncogene homolog 1, lung carcinoma derived (avian)
1430700_a_at	-3.28775	Pla2g7	phospholipase A2, group VII (platelet-activating factor acetylhydrolase, plasma)
1421970_a_at	-3.31849	Gria2	glutamate receptor, ionotropic, AMPA2 (alpha 2)
1419628_at	-3.32272	Vsx2	visual system homeobox 2
1455266_at	-3.39028	Kif5c	kinesin family member 5C
1460214_at	-3.44669	Pcp4	Purkinje cell protein 4
1435857_s_at	-3.64239	Aplp1	amyloid beta (A4) precursor-like protein 1
1439905_at	-4.18859	A330062J17Rik	RIKEN cDNA A330062J17 gene
1450723_at	-4.19614	Isl1	ISL1 transcription factor, LIM/homeodomain
1455144_s_at	-4.52082	AU040829	expressed sequence AU040829
1436070_at	-5.06978	Glo1	glyoxalase 1
1450683_at	-5.64083	Tagln3	transgelin 3

## Sheet: P6-downregulated
Probe Set ID	Fold change([KO-a-P6] vs [WT-a-P6])	Gene Symbol	Gene Title
1450683_at	-5.64083	Tagln3	transgelin 3
1436070_at	-5.06978	Glo1	glyoxalase 1
1455144_s_at	-4.52082	AU040829	expressed sequence AU040829
1450723_at	-4.19614	Isl1	ISL1 transcription factor, LIM/homeodomain
1439905_at	-4.18859	A330062J17Rik	RIKEN cDNA A330062J17 gene
1435857_s_at	-3.64239	Aplp1	amyloid beta (A4) precursor-like protein 1
1460214_at	-3.44669	Pcp4	Purkinje cell protein 4
1455266_at	-3.39028	Kif5c	kinesin family member 5C
1419628_at	-3.32272	Vsx2	visual system homeobox 2
1421970_a_at	-3.31849	Gria2	glutamate receptor, ionotropic, AMPA2 (alpha 2)
1430700_a_at	-3.28775	Pla2g7	phospholipase A2, group VII (platelet-activating factor acetylhydrolase, plasma)
1434777_at	-3.2495	Mycl1	v-myc myelocytomatosis viral oncogene homolog 1, lung carcinoma derived (avian)
1455913_x_at	-3.14253	Ttr	transthyretin
1427153_at	-3.13353	Bckdhb	branched chain ketoacid dehydrogenase E1, beta polypeptide
1439780_at	-2.98509	Rpl7l1	ribosomal protein L7-like 1
1452142_at	-2.97915	Slc6a1	solute carrier family 6 (neurotransmitter transporter, GABA), member 1
1460010_a_at	-2.96622	Ptdss2	phosphatidylserine synthase 2
1437341_x_at	-2.96311	Cnp	2',3'-cyclic nucleotide 3' phosphodiesterase
1428948_at	-2.96066	5730414M22Rik	RIKEN cDNA 5730414M22 gene
1426782_at	-2.95205	Gpr125	G protein-coupled receptor 125
1432555_at	-2.93532	Whrn	whirlin
1437750_at	-2.93306	Tmem158	Transmembrane protein 158, mRNA (cDNA clone MGC:171054 IMAGE:8862449)
1448260_at	-2.83322	Uchl1	ubiquitin carboxy-terminal hydrolase L1
1419639_at	-2.82121	Efnb2	ephrin B2
1434141_at	-2.7972	Gucy1a3	guanylate cyclase 1, soluble, alpha 3
1416855_at	-2.77953	Gas1	growth arrest specific 1
1459101_at	-2.74811	C78760	expressed sequence C78760
1423258_at	-2.65267	Syt9	synaptotagmin IX
1419408_at	-2.60766	Six6	sine oculis-related homeobox 6 homolog (Drosophila)
1433966_x_at	-2.58154	Asns	asparagine synthetase
1450567_a_at	-2.55771	Col2a1	collagen, type II, alpha 1
1423680_at	-2.55648	Fads1	fatty acid desaturase 1
1416468_at	-2.53902	Aldh1a1	aldehyde dehydrogenase family 1, subfamily A1
1452730_at	-2.53344	Rps4y2	ribosomal protein S4, Y-linked 2
1437211_x_at	-2.52949	Elovl5	ELOVL family member 5, elongation of long chain fatty acids (yeast)
1430946_at	-2.50879	2600014E21Rik	RIKEN cDNA 2600014E21 gene
1450766_at	-2.50821	Pde6h	phosphodiesterase 6H, cGMP-specific, cone, gamma
1444690_at	-2.48576	Epha5	Eph receptor A5
1415916_a_at	-2.44175	Mthfd1	methylenetetrahydrofolate dehydrogenase (NADP+ dependent), methenyltetrahydrofolate cyclohydrolase, formyltetrahydrofolate synthase
1452665_at	-2.43174	Ttc27	tetratricopeptide repeat domain 27
1438391_x_at	-2.4275	Hsd17b10	hydroxysteroid (17-beta) dehydrogenase 10
1456860_at	-2.42335	Cdc26	cell division cycle 26
1434472_at	-2.41378	Dusp3	dual specificity phosphatase 3 (vaccinia virus phosphatase VH1-related)
1422546_at	-2.39962	Ilf3	interleukin enhancer binding factor 3
1416700_at	-2.37204	Rnd3	Rho family GTPase 3
1438292_x_at	-2.36976	Adk	adenosine kinase
1417888_at	-2.35831	Trim13	tripartite motif-containing 13
1435720_at	-2.33952	Kcnd3	potassium voltage-gated channel, Shal-related family, member 3
1422563_at	-2.33833	Cr1l	complement component (3b/4b) receptor 1-like
1438619_x_at	-2.33041	Zdhhc14	zinc finger, DHHC domain containing 14
1433684_at	-2.32671	Chmp6	chromatin modifying protein 6
1417400_at	-2.32506	Rai14	retinoic acid induced 14
1424886_at	-2.32268	Ptprd	protein tyrosine phosphatase, receptor type, D
1428526_at	-2.31907	Lsmd1	LSM domain containing 1
1415840_at	-2.31776	Elovl5	ELOVL family member 5, elongation of long chain fatty acids (yeast)
1417428_at	-2.31045	Gng3	guanine nucleotide binding protein (G protein), gamma 3
1454926_at	-2.30609	Sphkap	SPHK1 interactor, AKAP domain containing
1420694_a_at	-2.30311	Dach1	dachshund 1 (Drosophila)
1451419_at	-2.29587	Spsb4	splA/ryanodine receptor domain and SOCS box containing 4
1419654_at	-2.29416	Tle3	transducin-like enhancer of split 3, homolog of Drosophila E(spl)
1450830_a_at	-2.29098	Pde6c	phosphodiesterase 6C, cGMP specific, cone, alpha prime
1422679_s_at	-2.29007	Ctr9	Ctr9, Paf1/RNA polymerase II complex component, homolog (S. cerevisiae)
1434950_a_at	-2.28701	Armc8	armadillo repeat containing 8
1445049_at	-2.27712	C80893	expressed sequence C80893
1448627_s_at	-2.26958	Pbk	PDZ binding kinase
1433497_at	-2.26135	Aqr	aquarius
1418844_at	-2.24354	Alg9	asparagine-linked glycosylation 9 homolog (yeast, alpha 1,2 mannosyltransferase)
1444953_at	-2.23733	Nucks1	Nuclear casein kinase and cyclin-dependent kinase substrate 1 (Nucks1), transcript variant 2, mRNA
1415681_at	-2.234	Mrpl43	mitochondrial ribosomal protein L43
1436545_at	-2.23355	Dtx4	deltex 4 homolog (Drosophila)
1452284_at	-2.22806	Ptprz1	protein tyrosine phosphatase, receptor type Z, polypeptide 1
1415780_a_at	-2.2261	Armcx2	armadillo repeat containing, X-linked 2
1419309_at	-2.21487	Pdpn	podoplanin
1450757_at	-2.2121	Cdh11	cadherin 11
1443119_at	-2.20653	Grm7	glutamate receptor, metabotropic 7
1431510_s_at	-2.20475	Cmc1	COX assembly mitochondrial protein homolog (S. cerevisiae)
1454834_at	-2.19644	Nfib	nuclear factor I/B
1438658_a_at	-2.18868	S1pr3	sphingosine-1-phosphate receptor 3
1427559_a_at	-2.18321	Atf2	activating transcription factor 2
1438236_at	-2.16987	Nfia	nuclear factor I/A
1416010_a_at	-2.1615	Ehd1	EH-domain containing 1
1449162_at	-2.155	Pop7	processing of precursor 7, ribonuclease P family, (S. cerevisiae)
1435256_at	-2.15485	Clip3	CAP-GLY domain containing linker protein 3
1416257_at	-2.15087	Capn2	calpain 2
1441411_at	-2.14636	Lims1	LIM and senescent cell antigen-like domains 1
1423701_at	-2.14213	Coasy	Coenzyme A synthase
1425325_at	-2.13743	Ms4a4b	membrane-spanning 4-domains, subfamily A, member 4B
1434101_at	-2.13743	Nfib	nuclear factor I/B
1454971_x_at	-2.13464	Tsc22d1	TSC22 domain family, member 1
1436462_at	-2.13022	3100002L24Rik /// OTTMUSG00000016327	RIKEN cDNA 3100002L24 gene /// predicted gene, OTTMUSG00000016327
1457043_at	-2.11316	B3galtl	beta 1,3-galactosyltransferase-like
1442035_at	-2.10999	Chrna5	cholinergic receptor, nicotinic, alpha polypeptide 5
1435793_at	-2.10752	Aph1b	anterior pharynx defective 1b homolog (C. elegans)
1426558_x_at	-2.10746	0610010B08Rik /// LOC627901 /// OTTMUSG00000016219	RIKEN cDNA 0610010B08 gene /// similar to zinc finger protein 14 /// predicted gene, OTTMUSG00000016219
1443485_at	-2.09626	Epha7	Eph receptor A7
1456144_at	-2.09532	Nav3	neuron navigator 3
1433634_at	-2.09178	Irf2bp2	interferon regulatory factor 2 binding protein 2
1417312_at	-2.08582	Dkk3	dickkopf homolog 3 (Xenopus laevis)
1440254_at	-2.08561	100041277	predicted gene, 100041277
1422241_a_at	-2.08379	Ndufa1	NADH dehydrogenase (ubiquinone) 1 alpha subcomplex, 1
1436388_a_at	-2.08309	3830406C13Rik	RIKEN cDNA 3830406C13 gene
1431228_s_at	-2.07974	4930526I15Rik	RIKEN cDNA 4930526I15 gene
1455400_at	-2.0787	Ddah1	dimethylarginine dimethylaminohydrolase 1
1430543_at	-2.07232	Clip3	CAP-GLY domain containing linker protein 3
1428240_at	-2.071	Nrxn1	neurexin I
1448595_a_at	-2.06926	Bex1	brain expressed gene 1
1418089_at	-2.05787	Stx8	syntaxin 8
1448209_a_at	-2.05674	Slc22a17	solute carrier family 22 (organic cation transporter), member 17
1417164_at	-2.05483	Dusp10	dual specificity phosphatase 10
1450070_s_at	-2.05217	Pak1	p21 (CDKN1A)-activated kinase 1
1424001_at	-2.05202	Mki67ip	Mki67 (FHA domain) interacting nucleolar phosphoprotein
1428197_at	-2.05174	Tspan9	tetraspanin 9
1452031_at	-2.03609	Slc1a3	solute carrier family 1 (glial high affinity glutamate transporter), member 3
1434173_s_at	-2.03276	D19Bwg1357e	DNA segment, Chr 19, Brigham & Women's Genetics 1357 expressed
1416612_at	-2.02123	Cyp1b1	cytochrome P450, family 1, subfamily b, polypeptide 1
1452169_a_at	-2.0193	Dgkz	diacylglycerol kinase zeta
1452981_at	-2.01832	Cntn1	contactin 1
1424698_s_at	-2.01279	Gca	grancalcin
1436394_at	-2.00844	Trim37	tripartite motif-containing 37
1452222_at	-2.0062	Utrn	utrophin
1437502_x_at	-2.00471	Cd24a	CD24a antigen
1448659_at	-1.99933	Casp7	caspase 7
1447585_s_at	-1.99868	Mrps6	mitochondrial ribosomal protein S6
1457826_a_at	-1.9974	1810043H04Rik	RIKEN cDNA 1810043H04 gene
1440310_at	-1.9939	Runx1t1	Runt-related transcription factor 1; translocated to, 1 (cyclin D-related) (Runx1t1), transcript variant 3, mRNA
1431177_a_at	-1.98838	OTTMUSG00000022086 /// Rpl10a	predicted gene, OTTMUSG00000022086 /// ribosomal protein L10A
1451095_at	-1.97821	Asns	asparagine synthetase
1437163_x_at	-1.97798	Gtf2h4	general transcription factor II H, polypeptide 4
1450923_at	-1.97677	Tgfb2	transforming growth factor, beta 2
1454566_at	-1.97504	4933439C20Rik /// D030013I16Rik /// Pisd-ps1	RIKEN cDNA 4933439C20 gene /// RIKEN cDNA D030013I16 gene /// phosphatidylserine decarboxylase, pseudogene 1
1457139_at	-1.96754	Auts2	Autism susceptibility candidate 2, mRNA (cDNA clone IMAGE:5347232)
1418922_at	-1.95877	Cadm3	cell adhesion molecule 3
1422907_at	-1.95814	Gnat2	guanine nucleotide binding protein, alpha transducing 2
1458320_at	-1.92747	4932431H17Rik	RIKEN cDNA 4932431H17 gene
1438450_at	-1.92089	Lin7a	lin-7 homolog A (C. elegans)
1450765_a_at	-1.91181	Pde6h	phosphodiesterase 6H, cGMP-specific, cone, gamma
1437403_at	-1.90475	Samd5	sterile alpha motif domain containing 5
1448182_a_at	-1.90303	Cd24a	CD24a antigen
1449515_at	-1.90181	Zfp292	zinc finger protein 292
1416742_at	-1.88651	Cfdp1	craniofacial development protein 1
1449859_at	-1.88459	Golt1b	golgi transport 1 homolog B (S. cerevisiae)
1455792_x_at	-1.88214	Ndn	necdin
1448263_a_at	-1.87729	Cndp2	CNDP dipeptidase 2 (metallopeptidase M20 family)
1455084_x_at	-1.87709	Shmt2	serine hydroxymethyltransferase 2 (mitochondrial)
1440962_at	-1.86743	Slc8a3	solute carrier family 8 (sodium/calcium exchanger), member 3
1444962_at	-1.86023	EG665378	predicted gene, EG665378
1420466_at	-1.86008	Mucl1	mucin-like 1
1419073_at	-1.85985	Tmeff2	transmembrane protein with EGF-like and two follistatin-like domains 2
1450688_at	-1.85944	Rgl2	ral guanine nucleotide dissociation stimulator-like 2
1417490_at	-1.85888	Ctsb	cathepsin B
1438118_x_at	-1.8585	Vim	vimentin
1417872_at	-1.85424	Fhl1	four and a half LIM domains 1
1440179_x_at	-1.85141	Rnf217	ring finger protein 217
1437160_at	-1.84984	Nlgn1	neuroligin 1
1445710_x_at	-1.8395	Duxbl	double homeobox B-like
1417496_at	-1.81989	Cp	ceruloplasmin
1443860_at	-1.81793	Ptprd	protein tyrosine phosphatase, receptor type, D
1448288_at	-1.81278	Nfib	nuclear factor I/B
1449712_s_at	-1.80745	Atp6v1e1	ATPase, H+ transporting, lysosomal V1 subunit E1
1416368_at	-1.80657	Gsta4	glutathione S-transferase, alpha 4
1448202_x_at	-1.79937	Prelid1	PRELI domain containing 1
1437853_x_at	-1.79856	Ndn	necdin
1450773_at	-1.79777	Kcnd2	potassium voltage-gated channel, Shal-related family, member 2
1454359_at	-1.79258	Slc12a6	solute carrier family 12, member 6
1436866_at	-1.78371	Efna5	ephrin A5
1435011_x_at	-1.78346	Akr1a4	aldo-keto reductase family 1, member A4 (aldehyde reductase)
1435229_at	-1.77707	Gramd1b	GRAM domain containing 1B
1435064_a_at	-1.77264	Tmem27	transmembrane protein 27
1429896_at	-1.77069	5830408B19Rik	RIKEN cDNA 5830408B19 gene
1418137_at	-1.76834	Mrp63	mitochondrial ribosomal protein 63
1454358_at	-1.76752	2900060N12Rik	RIKEN cDNA 2900060N12 gene
1449507_a_at	-1.76738	Cd47	CD47 antigen (Rh-related antigen, integrin-associated signal transducer)
1443058_at	-1.76624	Macrod2	MACRO domain containing 2
1424986_s_at	-1.76354	Fbxw7	F-box and WD-40 domain protein 7
1429074_at	-1.76281	1700026D08Rik	RIKEN cDNA 1700026D08 gene
1449465_at	-1.75905	Reln	reelin
1451376_at	-1.75396	Atl3	atlastin GTPase 3
1421883_at	-1.75386	Elavl2	ELAV (embryonic lethal, abnormal vision, Drosophila)-like 2 (Hu antigen B)
1419748_at	-1.7535	Abcd2	ATP-binding cassette, sub-family D (ALD), member 2
1424442_a_at	-1.75122	Pja2	praja 2, RING-H2 motif containing
1452141_a_at	-1.74408	Sepp1	selenoprotein P, plasma, 1
1456656_at	-1.74262	Lin7a	lin-7 homolog A (C. elegans)
1456130_at	-1.74176	LOC553091	hypothetical LOC553091
1430622_at	-1.73966	4833423F13Rik	RIKEN cDNA 4833423F13 gene
1458353_at	-1.73921	Nwd1	NACHT and WD repeat domain containing 1, mRNA (cDNA clone MGC:178342 IMAGE:9053334)
1456392_at	-1.73695	Negr1	neuronal growth regulator 1
1454298_at	-1.73551	4932430A15Rik	RIKEN cDNA 4932430A15 gene
1457936_at	-1.72317	Mapk8	mitogen-activated protein kinase 8
1460607_at	-1.71346	Igsf11	immunoglobulin superfamily, member 11
1458683_at	-1.71288	Sirpb1	signal-regulatory protein beta 1
1420746_at	-1.71269	Prl3a1	prolactin family 3, subfamily a, member 1
1430288_x_at	-1.70953	Rps21	ribosomal protein S21
1454524_at	-1.70924	2310075M01Rik	RIKEN cDNA 2310075M01 gene
1454424_at	-1.70507	Odz2	odd Oz/ten-m homolog 2 (Drosophila)
1458617_at	-1.70472	Zmynd8	zinc finger, MYND-type containing 8
1434102_at	-1.70208	Nfib	nuclear factor I/B
1423207_at	-1.70103	Tmem167	transmembrane protein 167
1457806_at	-1.70098	B830028B13Rik	RIKEN cDNA B830028B13 gene (B830028B13Rik), mRNA
1420859_at	-1.69621	Pkia	protein kinase inhibitor, alpha
1452584_at	-1.69339	1500032L24Rik	RIKEN cDNA 1500032L24 gene
1448606_at	-1.69088	Lpar1	lysophosphatidic acid receptor 1
1444587_at	-1.69017	AI481207	expressed sequence AI481207
1442179_at	-1.68968	9430053O09Rik	RIKEN cDNA 9430053O09 gene
1455796_x_at	-1.68325	Olfm1	olfactomedin 1
1459597_at	-1.68303	Mtpn	myotrophin
1455081_at	-1.67521	Txnl4b	thioredoxin-like 4B
1458862_at	-1.67273	C78704	expressed sequence C78704
1441493_at	-1.67191	Erc1	ELKS/RAB6-interacting/CAST family member 1
1432090_at	-1.67185	Ccdc83	coiled-coil domain containing 83
1438115_a_at	-1.66976	Slc9a3r1	solute carrier family 9 (sodium/hydrogen exchanger), member 3 regulator 1
1437237_x_at	-1.66772	Zfp110	zinc finger protein 110
1431352_s_at	-1.66677	Pvt1	plasmacytoma variant translocation 1
1451582_at	-1.66305	Tulp1	tubby like protein 1
1443175_at	-1.65563	A830010M09Rik	RIKEN cDNA A830010M09 gene
1435383_x_at	-1.65192	Ndn	necdin
1430884_at	-1.65034	4930568G15Rik	RIKEN cDNA 4930568G15 gene
1425575_at	-1.6463	Epha3	Eph receptor A3
1453008_at	-1.64409	Trnp1	TMF1-regulated nuclear protein 1
1459468_at	-1.64283	C79743	expressed sequence C79743
1437466_at	-1.6415	Alcam	activated leukocyte cell adhesion molecule
1424271_at	-1.64062	Dclk1	doublecortin-like kinase 1
1452545_a_at	-1.63851	Itgb1	integrin beta 1 (fibronectin receptor beta)
1433602_at	-1.63691	Gabra5	gamma-aminobutyric acid (GABA) A receptor, subunit alpha 5
1425845_a_at	-1.63677	Shoc2	soc-2 (suppressor of clear) homolog (C. elegans)
1433558_at	-1.63505	Dab2ip	disabled homolog 2 (Drosophila) interacting protein
1423745_at	-1.62972	Snap47	synaptosomal-associated protein, 47
1429610_a_at	-1.62378	Zfp511	zinc finger protein 511
1420462_at	-1.62083	Il1rapl2	interleukin 1 receptor accessory protein-like 2
1439435_x_at	-1.61846	Pgk1	phosphoglycerate kinase 1
1427256_at	-1.6174	Vcan	versican
1416776_at	-1.61097	Crym	crystallin, mu
1437467_at	-1.61069	Alcam	activated leukocyte cell adhesion molecule
1458748_at	-1.60469	Rbm27	RNA binding motif protein 27
1436757_a_at	-1.60269	Cox6b1	cytochrome c oxidase, subunit VIb polypeptide 1
1426728_x_at	-1.59539	Ptdss2	phosphatidylserine synthase 2
1435805_at	-1.58892	Lin7a	lin-7 homolog A (C. elegans)
1453391_at	-1.58514	Speer7-ps1	spermatogenesis associated glutamate (E)-rich protein 7, pseudogene 1
1425880_x_at	-1.58445	Zfp352	zinc finger protein 352
1424412_at	-1.58401	Ogfrl1	opioid growth factor receptor-like 1
1449308_at	-1.57836	C6	complement component 6
1417066_at	-1.57807	Cabc1	chaperone, ABC1 activity of bc1 complex like (S. pombe)
1446088_at	-1.57318	9430081I23Rik	RIKEN cDNA 9430081I23 gene
1422607_at	-1.57014	Etv1	ets variant gene 1
1424171_a_at	-1.56709	Hagh	hydroxyacyl glutathione hydrolase
1424393_s_at	-1.56593	Adhfe1	alcohol dehydrogenase, iron containing, 1
1425673_at	-1.56588	Lpp	LIM domain containing preferred translocation partner in lipoma
1436990_s_at	-1.56579	Chchd10	coiled-coil-helix-coiled-coil-helix domain containing 10
1422708_at	-1.56525	Pik3cg	phosphoinositide-3-kinase, catalytic, gamma polypeptide
1451844_at	-1.56321	Prlr	prolactin receptor
1451172_at	-1.561	Tprgl	transformation related protein 63 regulated like
1434110_x_at	-1.55964	2610016E04Rik /// Mup1 /// Mup2	RIKEN cDNA 2610016E04 gene /// major urinary protein 1 /// major urinary protein 2
1420642_a_at	-1.55951	Romo1	reactive oxygen species modulator 1
1418809_at	-1.55895	Pira2	paired-Ig-like receptor A2
1426301_at	-1.55687	Alcam	activated leukocyte cell adhesion molecule
1442769_at	-1.55601	Mybpc1	myosin binding protein C, slow-type
1458500_at	-1.5551	AU021034	expressed sequence AU021034
1453504_at	-1.55496	Taf15	TAF15 RNA polymerase II, TATA box binding protein (TBP)-associated factor
1448178_a_at	-1.55485	Cct3	chaperonin containing Tcp1, subunit 3 (gamma)
1438878_at	-1.55484	6430537K16Rik	RIKEN cDNA 6430537K16 gene
1417560_at	-1.54826	Sfxn1	sideroflexin 1
1429769_at	-1.54734	Pggt1b	protein geranylgeranyltransferase type I, beta subunit
1449421_a_at	-1.54674	Kcne2	potassium voltage-gated channel, Isk-related subfamily, gene 2
1434005_at	-1.54578	Rbms1	RNA binding motif, single stranded interacting protein 1
1433169_at	-1.53943	5830456J23Rik	RIKEN cDNA 5830456J23 gene
1429068_at	-1.53901	2810488G03Rik	RIKEN cDNA 2810488G03 gene
1453506_at	-1.53773	Fam154a	family with sequence similarity 154, member A
1415822_at	-1.5377	Scd2	stearoyl-Coenzyme A desaturase 2
1433721_x_at	-1.53646	Rps21	ribosomal protein S21
1423890_x_at	-1.53288	Atp1b1	ATPase, Na+/K+ transporting, beta 1 polypeptide
1449069_at	-1.53235	Zfp148	zinc finger protein 148
1448896_at	-1.52829	Pigf	phosphatidylinositol glycan anchor biosynthesis, class F
1451166_a_at	-1.5281	Ccdc101 /// LOC100047712	coiled-coil domain containing 101 /// similar to coiled-coil domain containing 101
1440846_at	-1.52576	A930041I02Rik	RIKEN cDNA A930041I02 gene
1451575_a_at	-1.52491	LOC100047647 /// Nudt3	similar to diphosphoinositol polyphosphate phosphohydrolase; DIPP /// nudix (nucleotide diphosphate linked moiety X)-type motif 3
1419370_a_at	-1.51919	Mfap1a	microfibrillar-associated protein 1A
1427553_at	-1.51911	ENSMUSG00000058380	predicted gene, ENSMUSG00000058380
1460434_at	-1.51303	Fundc2	FUN14 domain containing 2
1427359_at	-1.51247	Jhdm1d	jumonji C domain-containing histone demethylase 1 homolog D (S. cerevisiae)
1436543_at	-1.51086	Gtpbp10	GTP-binding protein 10 (putative)
1454799_at	-1.51	Agpat9	1-acylglycerol-3-phosphate O-acyltransferase 9
1426749_at	-1.5055	Prmt3	protein arginine N-methyltransferase 3
1455798_at	-1.50489	Galk2	galactokinase 2
1419255_at	-1.50473	Spnb2	spectrin beta 2
1449991_at	-1.50277	Cd244	CD244 natural killer cell receptor 2B4
1454959_s_at	-1.50132	Gnai1	guanine nucleotide binding protein (G protein), alpha inhibiting 1
1429616_at	-1.49827	Zfp91	zinc finger protein 91
1433776_at	-1.49738	Lhfp	lipoma HMGIC fusion partner
1456436_x_at	-1.49732	Rps20	ribosomal protein S20
1440491_at	-1.49426	Slc1a3	solute carrier family 1 (glial high affinity glutamate transporter), member 3
1422983_at	-1.49351	Itgb6	integrin beta 6
1424659_at	-1.49112	Slit2	slit homolog 2 (Drosophila)
1433270_at	-1.4911	9530004M16Rik	RIKEN cDNA 9530004M16 gene
1443123_at	-1.4909	Tanc2	tetratricopeptide repeat, ankyrin repeat and coiled-coil containing 2
1435017_at	-1.49083	Cisd3	CDGSH iron sulfur domain 3
1435522_a_at	-1.49028	2310016E02Rik	RIKEN cDNA 2310016E02 gene
1454607_s_at	-1.48988	Psat1	phosphoserine aminotransferase 1
1448183_a_at	-1.48987	Hif1a	hypoxia inducible factor 1, alpha subunit
1431294_at	-1.48925	Speer7-ps1 /// Speer8-ps1	spermatogenesis associated glutamate (E)-rich protein 7, pseudogene 1 /// spermatogenesis associated glutamate (E)-rich protein 8, pseudogene 1
1426850_a_at	-1.48869	Map2k6	mitogen-activated protein kinase kinase 6
1452882_at	-1.48728	Pgrmc2	progesterone receptor membrane component 2
1420804_s_at	-1.48569	Clec4d	C-type lectin domain family 4, member d
1423763_x_at	-1.48546	ENSMUSG00000072940 /// Rps28	predicted gene, ENSMUSG00000072940 /// ribosomal protein S28
1435095_at	-1.48273	C030009O12Rik	RIKEN cDNA C030009O12 gene
1452741_s_at	-1.48092	Gpd2	glycerol phosphate dehydrogenase 2, mitochondrial
1448008_at	-1.48017	Ankhd1 /// Eif4ebp3	ankyrin repeat and KH domain containing 1 /// eukaryotic translation initiation factor 4E binding protein 3
1415854_at	-1.47902	Kitl	kit ligand
1422686_s_at	-1.47768	Exoc4	exocyst complex component 4
1416624_a_at	-1.47749	2810422J05Rik /// OTTMUSG00000004411 /// Uba52	RIKEN cDNA 2810422J05 gene /// predicted gene, OTTMUSG00000004411 /// ubiquitin A-52 residue ribosomal protein fusion product 1
1422685_at	-1.47671	Exoc4	exocyst complex component 4
1453144_at	-1.47567	4933439C20Rik	RIKEN cDNA 4933439C20 gene
1432263_a_at	-1.47483	Cox7a2l	cytochrome c oxidase subunit VIIa polypeptide 2-like
1416394_at	-1.4718	Bag1	BCL2-associated athanogene 1
1453907_at	-1.47179	C030041B07Rik	RIKEN cDNA C030041B07 gene
1421930_at	-1.47035	Icos	inducible T-cell co-stimulator
1421362_a_at	-1.46698	Frk	fyn-related kinase
1440385_at	-1.46671	9530051E23Rik	RIKEN cDNA 9530051E23 gene
1429508_at	-1.46001	2310057M21Rik	RIKEN cDNA 2310057M21 gene
1426059_at	-1.45893	Gckr	glucokinase regulatory protein
1438006_at	-1.4582	4933439F18Rik	RIKEN cDNA 4933439F18 gene
1446366_at	-1.45368	Trpc4	transient receptor potential cation channel, subfamily C, member 4
1433859_at	-1.45335	Ino80c	INO80 complex subunit C
1447905_x_at	-1.45225	Nup62	nucleoporin 62
1434951_at	-1.45051	Armc8	armadillo repeat containing 8
1448859_at	-1.4495	Cxcl13	chemokine (C-X-C motif) ligand 13
1427334_s_at	-1.44886	2810474O19Rik	RIKEN cDNA 2810474O19 gene
1460083_at	-1.44883	Adam10	A disintegrin and metallopeptidase domain 10 (Adam10), mRNA
1441972_at	-1.44671	6230424C14Rik	RIKEN cDNA 6230424C14 gene
1460319_at	-1.44626	Fut8	fucosyltransferase 8
1450047_at	-1.4453	Hs6st2	heparan sulfate 6-O-sulfotransferase 2
1428708_x_at	-1.44394	Ptms	parathymosin
1439629_at	-1.44342	Nrxn3	neurexin III
1438094_x_at	-1.44249	Ola1	Obg-like ATPase 1
1438503_x_at	-1.44226	Edf1 /// OTTMUSG00000005089	endothelial differentiation-related factor 1 /// predicted gene, OTTMUSG00000005089
1417011_at	-1.44226	Sdc2	syndecan 2
1456238_at	-1.4371	OTTMUSG00000003825	predicted gene, OTTMUSG00000003825
1452843_at	-1.43671	Il6st	interleukin 6 signal transducer
1429708_at	-1.4353	Ndufa11	NADH dehydrogenase (ubiquinone) 1 alpha subcomplex 11
1428156_at	-1.43079	Gng2	guanine nucleotide binding protein (G protein), gamma 2
1441082_at	-1.43004	Dscam	Down syndrome cell adhesion molecule
1452069_a_at	-1.42834	Thap7	THAP domain containing 7
1450123_at	-1.42804	Ryr2	ryanodine receptor 2, cardiac
1436332_at	-1.4277	Hspb6	heat shock protein, alpha-crystallin-related, B6
1427955_a_at	-1.42695	Deb1	differentially expressed in B16F10 1
1437894_at	-1.42588	Prox1	prospero-related homeobox 1
1439387_x_at	-1.42461	2310061F22Rik /// LOC637671	RIKEN cDNA 2310061F22 gene /// similar to RIKEN cDNA 2310061F22 gene
1418908_at	-1.42262	Pam	peptidylglycine alpha-amidating monooxygenase
1428707_at	-1.42235	Ptms	parathymosin
1458014_at	-1.42194	Aff2	AF4/FMR2 family, member 2
1436436_at	-1.42125	Cnih4	cornichon homolog 4 (Drosophila)
1457526_at	-1.42034	Grb14	growth factor receptor bound protein 14
1453304_s_at	-1.41972	Ly6e	lymphocyte antigen 6 complex, locus E
1419225_at	-1.4193	Cacna2d3	calcium channel, voltage-dependent, alpha2/delta subunit 3
1415983_at	-1.41914	Lcp1	lymphocyte cytosolic protein 1
1438426_at	-1.41907	Shisa4	shisa homolog 4 (Xenopus laevis)
1415980_at	-1.41881	Atp5g2	ATP synthase, H+ transporting, mitochondrial F0 complex, subunit c (subunit 9), isoform 2
1430384_at	-1.41694	Tle4	transducin-like enhancer of split 4, homolog of Drosophila E(spl)
1425043_s_at	-1.41691	0610037D15Rik	RIKEN cDNA 0610037D15 gene
1429484_at	-1.4165	1110002L01Rik	RIKEN cDNA 1110002L01 gene
1428491_at	-1.41587	Commd10	COMM domain containing 10
1436378_at	-1.41583	Lrrfip2	leucine rich repeat (in FLII) interacting protein 2
1422506_a_at	-1.4148	Cstb	cystatin B
1431655_a_at	-1.41412	Agk	acylglycerol kinase
1427592_at	-1.41351	Pcdh7	protocadherin 7
1433002_at	-1.41348	9030613N10Rik	RIKEN cDNA 9030613N10 gene
1455554_at	-1.4103	A830039N20Rik	RIKEN cDNA A830039N20 gene
1446823_at	-1.41024	D4Ertd103e	DNA segment, Chr 4, ERATO Doi 103, expressed
1416335_at	-1.40997	Mif	macrophage migration inhibitory factor
1448879_at	-1.40977	ENSMUSG00000064208 /// ENSMUSG00000074506 /// Ube2l3	predicted gene, ENSMUSG00000064208 /// predicted gene, ENSMUSG00000074506 /// ubiquitin-conjugating enzyme E2L 3
1450252_at	-1.40974	Onecut1	one cut domain, family member 1
1448646_at	-1.40898	Wdr12	WD repeat domain 12
1446133_at	-1.40889	D2Ertd295e	DNA segment, Chr 2, ERATO Doi 295, expressed
1435323_a_at	-1.40762	Mboat1	membrane bound O-acyltransferase domain containing 1
1456745_x_at	-1.40612	Ergic3	ERGIC and golgi 3
1425220_x_at	-1.40507	LOC100038935	hypothetical protein LOC100038935
1429754_a_at	-1.40497	4933406F09Rik	RIKEN cDNA 4933406F09 gene
1454778_x_at	-1.40366	ENSMUSG00000072940 /// Rps28	predicted gene, ENSMUSG00000072940 /// ribosomal protein S28
1423755_at	-1.40333	Zcchc8	zinc finger, CCHC domain containing 8
1456194_a_at	-1.40211	Park7	Parkinson disease (autosomal recessive, early onset) 7
1426246_at	-1.39928	Pros1	protein S (alpha)
1430786_at	-1.39803	1110002E22Rik	RIKEN cDNA 1110002E22 gene
1433387_at	-1.39412	2900022M07Rik	RIKEN cDNA 2900022M07 gene
1424358_at	-1.39265	Ube2e2	ubiquitin-conjugating enzyme E2E 2 (UBC4/5 homolog, yeast)
1419085_at	-1.3884	Pcp2	Purkinje cell protein 2 (L7)
1435179_at	-1.38823	C130071C03Rik	RIKEN cDNA C130071C03 gene
1420619_a_at	-1.38791	Aes	amino-terminal enhancer of split
1455012_s_at	-1.38398	Trim37	tripartite motif-containing 37
1438653_x_at	-1.3806	Atxn10	ataxin 10
1460515_at	-1.38019	8430419K02Rik	RIKEN cDNA 8430419K02 gene
1448361_at	-1.37812	Ttc3	tetratricopeptide repeat domain 3
1453956_a_at	-1.37484	Pftk1	PFTAIRE protein kinase 1
1455425_at	-1.37484	BB001228	expressed sequence BB001228
1417163_at	-1.37218	Dusp10	dual specificity phosphatase 10
1432787_at	-1.37153	6720420G18Rik	RIKEN cDNA 6720420G18 gene
1460333_at	-1.37107	Ddx59	DEAD (Asp-Glu-Ala-Asp) box polypeptide 59
1424392_at	-1.37058	Adhfe1	alcohol dehydrogenase, iron containing, 1
1439328_at	-1.37015	Nfat5	nuclear factor of activated T-cells 5
1417083_at	-1.3701	Sec61b	Sec61 beta subunit
1452199_at	-1.37009	Tmem209	transmembrane protein 209
1435465_at	-1.3671	Kbtbd11	kelch repeat and BTB (POZ) domain containing 11
1425494_s_at	-1.3666	Bmpr1a	bone morphogenetic protein receptor, type 1A
1430713_s_at	-1.36619	Ndufa13	NADH dehydrogenase (ubiquinone) 1 alpha subcomplex, 13
1423149_at	-1.365	Skp1a	S-phase kinase-associated protein 1A
1428464_at	-1.36477	Ndufa3	NADH dehydrogenase (ubiquinone) 1 alpha subcomplex, 3
1454220_at	-1.36412	9330185C12Rik	RIKEN cDNA 9330185C12 gene
1416687_at	-1.3638	Plod2	procollagen lysine, 2-oxoglutarate 5-dioxygenase 2
1423727_at	-1.3637	Cnih	cornichon homolog (Drosophila)
1423332_at	-1.36315	Sdcbp	syndecan binding protein
1460506_s_at	-1.36119	LOC675851 /// Ndufc2	similar to NADH dehydrogenase (ubiquinone) 1, subcomplex unknown, 2 /// NADH dehydrogenase (ubiquinone) 1, subcomplex unknown, 2
1426137_at	-1.36059	Rex2	reduced expression 2
1451101_a_at	-1.35979	ENSMUSG00000072940 /// LOC100044740 /// Rps28	predicted gene, ENSMUSG00000072940 /// similar to ribosomal protein S28 /// ribosomal protein S28
1423722_at	-1.35886	Tmem49	transmembrane protein 49
1453577_at	-1.35811	Ube2cbp	ubiquitin-conjugating enzyme E2C binding protein
1449459_s_at	-1.35526	Asb13	ankyrin repeat and SOCS box-containing 13
1423108_at	-1.35492	Slc25a20	solute carrier family 25 (mitochondrial carnitine/acylcarnitine translocase), member 20
1423494_at	-1.3546	2310042E22Rik	RIKEN cDNA 2310042E22 gene
1429028_at	-1.3531	Dock11	dedicator of cytokinesis 11
1424922_a_at	-1.35294	Brd4	bromodomain containing 4
1418965_at	-1.35191	Nosip	nitric oxide synthase interacting protein
1438606_a_at	-1.35186	Clic4	chloride intracellular channel 4 (mitochondrial)
1428554_a_at	-1.35123	1810035L17Rik	RIKEN cDNA 1810035L17 gene
1421190_at	-1.34927	Gabrb3	gamma-aminobutyric acid (GABA) A receptor, subunit beta 3
1421492_at	-1.34866	Ptgds2	prostaglandin D2 synthase 2, hematopoietic
1456185_at	-1.34804	Nlrp9a	NLR family, pyrin domain containing 9A
1430655_at	-1.34668	4631405K08Rik	RIKEN cDNA 4631405K08 gene
1460704_at	-1.34594	Rfng	RFNG O-fucosylpeptide 3-beta-N-acetylglucosaminyltransferase
1424199_at	-1.34546	Seh1l	SEH1-like (S. cerevisiae
1440853_at	-1.34521	Rhot1	ras homolog gene family, member T1
1456003_a_at	-1.34487	Slc1a4	solute carrier family 1 (glutamate/neutral amino acid transporter), member 4
1424403_a_at	-1.34448	Rufy3	RUN and FYVE domain containing 3
1426519_at	-1.34434	P4ha1	procollagen-proline, 2-oxoglutarate 4-dioxygenase (proline 4-hydroxylase), alpha 1 polypeptide
1456438_x_at	-1.34345	Rpn1	ribophorin I
1434897_a_at	-1.34326	Slc25a4	solute carrier family 25 (mitochondrial carrier, adenine nucleotide translocator), member 4
1441937_s_at	-1.34303	LOC100047214 /// Pink1	similar to PTEN induced putative kinase 1 /// PTEN induced putative kinase 1
1427060_at	-1.34303	Mapk3	mitogen-activated protein kinase 3
1418579_at	-1.34297	Cetn2	centrin 2
1425852_at	-1.34287	A230107C01Rik	RIKEN cDNA A230107C01 gene
1420302_at	-1.34276	AA414903	expressed sequence AA414903
1444095_a_at	-1.34218	LOC100048701	hypothetical protein LOC100048701
1426476_at	-1.34216	Rasa1	RAS p21 protein activator 1
1448198_a_at	-1.34171	Ndufb8	NADH dehydrogenase (ubiquinone) 1 beta subcomplex 8
1422646_at	-1.34086	Mga	MAX gene associated
1422695_at	-1.34076	Ttyh1	tweety homolog 1 (Drosophila)
1418264_at	-1.33994	Cenpk	centromere protein K
1434756_at	-1.33946	5430421B17	hypothetical protein 5430421B17
1449852_a_at	-1.33755	Ehd4	EH-domain containing 4
1430695_at	-1.33724	Tlr4	toll-like receptor 4
1429870_at	-1.33696	Tnik	TRAF2 and NCK interacting kinase
1431896_at	-1.33691	Six6os1	Six6 opposite strand transcript 1
1443419_at	-1.33649	D5Ertd525e	DNA segment, Chr 5, ERATO Doi 525, expressed
1448468_a_at	-1.33513	Kcnab1	potassium voltage-gated channel, shaker-related subfamily, beta member 1
1444420_at	-1.3339	E230032D23Rik	RIKEN cDNA E230032D23 gene
1447857_at	-1.33356	Enox1	ecto-NOX disulfide-thiol exchanger 1
1451529_at	-1.33351	Sgtb	small glutamine-rich tetratricopeptide repeat (TPR)-containing, beta
1449929_at	-1.333	Dynlt3	dynein light chain Tctex-type 3
1454632_at	-1.33038	6330442E10Rik	RIKEN cDNA 6330442E10 gene
1416107_at	-1.32883	Nsg2	neuron specific gene family member 2
1418002_at	-1.32853	Higd2a	HIG1 domain family, member 2A
1434567_at	-1.32825	4732496O08Rik	RIKEN cDNA 4732496O08 gene
1456177_x_at	-1.32703	Zfp706	zinc finger protein 706
1452089_at	-1.32668	Cacnb4	calcium channel, voltage-dependent, beta 4 subunit
1430583_at	-1.32572	Nrcam	neuron-glia-CAM-related cell adhesion molecule
1422538_at	-1.32506	Extl2	exostoses (multiple)-like 2
1433913_at	-1.324	C80913	expressed sequence C80913
1437997_x_at	-1.32367	Mrpl48	mitochondrial ribosomal protein L48
1456905_at	-1.3233	Ccdc24	coiled-coil domain containing 24
1433671_at	-1.32329	A130022J15Rik	RIKEN cDNA A130022J15 gene
1425030_at	-1.32301	Zfp622	zinc finger protein 622
1435347_at	-1.32273	Stau1	staufen (RNA binding protein) homolog 1 (Drosophila)
1416567_s_at	-1.32236	Atp5e	ATP synthase, H+ transporting, mitochondrial F1 complex, epsilon subunit
1431883_at	-1.32219	Tac1	tachykinin 1
1427595_at	-1.32187	Acaca /// EG382567	acetyl-Coenzyme A carboxylase alpha /// predicted gene, EG382567
1452701_x_at	-1.32163	2810422J05Rik /// OTTMUSG00000004411 /// Uba52	RIKEN cDNA 2810422J05 gene /// predicted gene, OTTMUSG00000004411 /// ubiquitin A-52 residue ribosomal protein fusion product 1
1432942_at	-1.32077	5730408A14Rik	RIKEN cDNA 5730408A14 gene
1448354_at	-1.32	G6pdx	glucose-6-phosphate dehydrogenase X-linked
1423972_at	-1.31994	Etfa	electron transferring flavoprotein, alpha polypeptide
1428305_at	-1.31854	Pcsk2	proprotein convertase subtilisin/kexin type 2
1423570_at	-1.31722	Abcg1	ATP-binding cassette, sub-family G (WHITE), member 1
1416749_at	-1.31565	Htra1	HtrA serine peptidase 1
1428055_at	-1.31565	Rian	MRNA, MBII-343 snoRNA
1446607_at	-1.31289	Mtap7	Microtubule-associated protein 7 (Mtap7), mRNA
1416417_a_at	-1.31097	Ndufb7	NADH dehydrogenase (ubiquinone) 1 beta subcomplex, 7
1452790_x_at	-1.30985	Ndufa3	NADH dehydrogenase (ubiquinone) 1 alpha subcomplex, 3
1426844_a_at	-1.30866	Pdcd2l	programmed cell death 2-like
1449966_s_at	-1.30763	Cab39l	calcium binding protein 39-like
1434820_s_at	-1.3073	Pkig	protein kinase inhibitor, gamma
1427895_at	-1.30541	2310004N24Rik	RIKEN cDNA 2310004N24 gene
1447883_x_at	-1.30338	Map1lc3a	microtubule-associated protein 1 light chain 3 alpha
1450400_at	-1.30323	Tgs1	trimethylguanosine synthase homolog (S. cerevisiae)
1415923_at	-1.30307	Ndn	necdin
1455036_s_at	-1.30273	LOC675851 /// Ndufc2	similar to NADH dehydrogenase (ubiquinone) 1, subcomplex unknown, 2 /// NADH dehydrogenase (ubiquinone) 1, subcomplex unknown, 2
1419067_a_at	-1.30256	Rabgef1	RAB guanine nucleotide exchange factor (GEF) 1
1420833_at	-1.30252	Vamp2	vesicle-associated membrane protein 2
1434486_x_at	-1.30114	Ugp2	UDP-glucose pyrophosphorylase 2
1454156_at	-1.29773	2810022L02Rik	RIKEN cDNA 2810022L02 gene
1418039_at	-1.29703	Rabl3	RAB, member of RAS oncogene family-like 3
1435659_a_at	-1.29623	Tpi1	triosephosphate isomerase 1
1426286_at	-1.29609	Noc3l	nucleolar complex associated 3 homolog (S. cerevisiae)
1424650_at	-1.29477	Pdia5	protein disulfide isomerase associated 5
1430083_at	-1.29331	2610307P16Rik	RIKEN cDNA 2610307P16 gene
1460561_x_at	-1.29327	Sepw1	selenoprotein W, muscle 1
1416313_at	-1.29278	Mllt11	myeloid/lymphoid or mixed-lineage leukemia (trithorax homolog, Drosophila); translocated to, 11
1438943_x_at	-1.29258	Rpn1	ribophorin I
1427972_at	-1.29256	Cdc73	cell division cycle 73, Paf1/RNA polymerase II complex component, homolog (S. cerevisiae)
1449079_s_at	-1.29251	St3gal6	ST3 beta-galactoside alpha-2,3-sialyltransferase 6
1452161_at	-1.29219	Tiparp	TCDD-inducible poly(ADP-ribose) polymerase
1450331_s_at	-1.29135	EG665552 /// Vmn2r32 /// Vmn2r42 /// Vmn2r49	predicted gene, EG665552 /// vomeronasal 2, receptor 32 /// vomeronasal 2, receptor 42 /// vomeronasal 2, receptor 49
1447870_x_at	-1.29044	1110002E22Rik	RIKEN cDNA 1110002E22 gene
1452291_at	-1.28994	Arap2	ArfGAP with RhoGAP domain, ankyrin repeat and PH domain 2
1416843_at	-1.28917	Pde6d	phosphodiesterase 6D, cGMP-specific, rod, delta
1449481_at	-1.28884	Slc25a13	solute carrier family 25 (mitochondrial carrier, adenine nucleotide translocator), member 13
1423861_at	-1.28841	Plekhf2	pleckstrin homology domain containing, family F (with FYVE domain) member 2
1435022_at	-1.2878	Alx1	ALX homeobox 1
1444924_at	-1.28685	N4bp2l2	NEDD4 binding protein 2-like 2
1435682_at	-1.28604	Lars2	leucyl-tRNA synthetase, mitochondrial
1451421_a_at	-1.28274	Rogdi	rogdi homolog (Drosophila)
1434250_at	-1.28258	Pak2	p21 (CDKN1A)-activated kinase 2
1451226_at	-1.28171	Pex6	peroxisomal biogenesis factor 6
1454666_at	-1.2798	LOC100046855	similar to BKLF
1445938_at	-1.27955	5930427L02Rik	RIKEN cDNA 5930427L02 gene
1439158_at	-1.27863	Tlk1	tousled-like kinase 1
1438561_x_at	-1.27845	Tmem180	transmembrane protein 180
1419942_at	-1.2768	Srxn1	Sulfiredoxin 1 homolog (S. cerevisiae) (Srxn1), mRNA
1448264_a_at	-1.27502	Eif3i	eukaryotic translation initiation factor 3, subunit I
1436699_x_at	-1.27315	LOC100048449 /// Rpl18	similar to ribosomal protein L18 /// ribosomal protein L18
1419774_at	-1.27008	D2Ertd239e	DNA segment, Chr 2, ERATO Doi 239, expressed
1428579_at	-1.26991	Fmnl2	formin-like 2
1424881_at	-1.26962	Trib1	tribbles homolog 1 (Drosophila)
1432745_at	-1.26828	9430092D12Rik	RIKEN cDNA 9430092D12 gene
1430393_at	-1.26775	2510017J16Rik	RIKEN cDNA 2510017J16 gene
1423495_at	-1.26286	Decr2	2-4-dienoyl-Coenzyme A reductase 2, peroxisomal
1458656_at	-1.26217	100040174 /// LOC100047186	predicted gene, 100040174 /// hypothetical protein LOC100047186
1431248_at	-1.26193	5031426D15Rik	RIKEN cDNA 5031426D15 gene
1431424_at	-1.26189	2810055G20Rik	RIKEN cDNA 2810055G20 gene
1424712_at	-1.26086	Ahctf1	AT hook containing transcription factor 1
1440285_at	-1.26084	Ppp1r9a	protein phosphatase 1, regulatory (inhibitor) subunit 9A
1432270_a_at	-1.26082	Chmp5	chromatin modifying protein 5
1454819_at	-1.25931	Plekha8	pleckstrin homology domain containing, family A (phosphoinositide binding specific) member 8
1435732_x_at	-1.2592	Atp6v0c	ATPase, H+ transporting, lysosomal V0 subunit C
1427564_at	-1.25738	Diap2	diaphanous homolog 2 (Drosophila)
1430379_at	-1.25701	5830411K21Rik	RIKEN cDNA 5830411K21 gene
1451451_at	-1.25695	Gca	grancalcin
1444519_at	-1.25384	Lgr5	leucine rich repeat containing G protein coupled receptor 5
1425680_a_at	-1.25259	Btrc	beta-transducin repeat containing protein
1438125_at	-1.25169	C230085N15Rik	RIKEN cDNA C230085N15 gene
1420880_a_at	-1.25162	Ywhab	tyrosine 3-monooxygenase/tryptophan 5-monooxygenase activation protein, beta polypeptide
1429099_at	-1.25128	Duxbl	double homeobox B-like
1430929_at	-1.2499	9430082L08Rik	RIKEN cDNA 9430082L08 gene
1454745_at	-1.24499	Arhgap29	Rho GTPase activating protein 29
1449329_at	-1.24247	Zfp235	zinc finger protein 235
1421125_at	-1.2423	Strbp	spermatid perinuclear RNA binding protein
1435753_a_at	-1.24011	Nucks1	nuclear casein kinase and cyclin-dependent kinase substrate 1
1422752_at	-1.23975	Polr3k	polymerase (RNA) III (DNA directed) polypeptide K
1444790_at	-1.23862	1810005K13Rik	RIKEN cDNA 1810005K13 gene
1460239_at	-1.23844	Tspan13	tetraspanin 13
1434414_at	-1.23843	Foxred2	FAD-dependent oxidoreductase domain containing 2
1445251_at	-1.23838	Tnfsf13b	tumor necrosis factor (ligand) superfamily, member 13b
1454350_at	-1.23813	Intu	inturned planar cell polarity effector homolog (Drosophila)
1433519_at	-1.23613	Nucks1	nuclear casein kinase and cyclin-dependent kinase substrate 1
1449211_at	-1.23526	Bpnt1	bisphosphate 3'-nucleotidase 1
1448820_a_at	-1.23469	Eif2s2 /// ENSMUSG00000052825 /// LOC100046208	eukaryotic translation initiation factor 2, subunit 2 (beta) /// predicted gene, ENSMUSG00000052825 /// similar to Eif2s2 protein
1459423_at	-1.23426	Meis1	Meis homeobox 1
1444906_at	-1.23397	LOC100048050 /// Lphn2	similar to calcium-independent alpha-latrotoxin receptor homolog 2 /// latrophilin 2
1447448_s_at	-1.2335	Klf6	Kruppel-like factor 6
1422830_s_at	-1.2334	Drd4	dopamine receptor 4
1437350_at	-1.23292	RP23-143A14.5	candidate tumor suppressor in ovarian cancer 2
1450258_a_at	-1.2318	Elavl4	ELAV (embryonic lethal, abnormal vision, Drosophila)-like 4 (Hu antigen D)
1447990_at	-1.23071	C76332	expressed sequence C76332
1445727_at	-1.2305	Ube3a	ubiquitin protein ligase E3A
1456401_at	-1.22977	Cacnb2	calcium channel, voltage-dependent, beta 2 subunit
1436297_a_at	-1.22957	Grina	glutamate receptor, ionotropic, N-methyl D-aspartate-associated protein 1 (glutamate binding)
1449132_at	-1.22895	Opn1sw	opsin 1 (cone pigments), short-wave-sensitive (color blindness, tritan)
1435096_at	-1.22841	Ric8b	resistance to inhibitors of cholinesterase 8 homolog B (C. elegans)
1457227_at	-1.2278	AI843755	expressed sequence AI843755
1416582_a_at	-1.22769	Bad	BCL2-associated agonist of cell death
1431433_at	-1.2273	Sbf2	SET binding factor 2
1429992_at	-1.22717	Speer4b	spermatogenesis associated glutamate (E)-rich protein 4b
1421096_at	-1.22659	Trpc1	transient receptor potential cation channel, subfamily C, member 1
1431430_s_at	-1.22559	Trim59	tripartite motif-containing 59
1427003_at	-1.22536	Ppp2r5c	protein phosphatase 2, regulatory subunit B (B56), gamma isoform
1416565_at	-1.22529	Cox6b1	cytochrome c oxidase, subunit VIb polypeptide 1
1450805_at	-1.22462	Sgcd	sarcoglycan, delta (dystrophin-associated glycoprotein)
1436393_a_at	-1.22419	Trim37	tripartite motif-containing 37
1435351_at	-1.22389	Bend5	BEN domain containing 5
1427982_s_at	-1.22275	Syne2	synaptic nuclear envelope 2
1451146_at	-1.2217	Zfp386	zinc finger protein 386 (Kruppel-like)
1451773_s_at	-1.22001	Polr3f	polymerase (RNA) III (DNA directed) polypeptide F
1459854_s_at	-1.21835	Dynlt3	dynein light chain Tctex-type 3
1429497_s_at	-1.21781	Snx6	sorting nexin 6
1453316_at	-1.21747	4933401F05Rik	RIKEN cDNA 4933401F05 gene
1424628_a_at	-1.21699	Ndufv3	NADH dehydrogenase (ubiquinone) flavoprotein 3
1429058_at	-1.21615	Tmem107	transmembrane protein 107
1434070_at	-1.21514	Jag1	jagged 1
1440868_at	-1.21431	Gabpb2	GA repeat binding protein, beta 2
1423399_a_at	-1.21386	Yaf2	YY1 associated factor 2
1452709_at	-1.21381	Poldip3	polymerase (DNA-directed), delta interacting protein 3
1435660_at	-1.21291	LOC664787	similar to Sp110 nuclear body protein
1425042_s_at	-1.21243	Pelp1	proline, glutamic acid and leucine rich protein 1
1444336_at	-1.21192	Kcnj3	Potassium inwardly-rectifying channel, subfamily J, member 3 (Kcnj3), mRNA
1439272_at	-1.21049	Lcorl /// LOC100046011	ligand dependent nuclear receptor corepressor-like /// hypothetical protein LOC100046011
1433934_at	-1.20995	Sec24a	Sec24 related gene family, member A (S. cerevisiae)
1451240_a_at	-1.20952	Glo1	glyoxalase 1
1428413_at	-1.20854	Ccny /// LOC100044842	cyclin Y /// similar to cyclin fold protein 1
1441092_at	-1.20805	9330159M07Rik	RIKEN cDNA 9330159M07 gene
1433450_at	-1.20767	Cdk5r1	cyclin-dependent kinase 5, regulatory subunit 1 (p35)
1439573_at	-1.20716	Rtn4rl2	reticulon 4 receptor-like 2
1441001_at	-1.20657	AI225934	expressed sequence AI225934
1421218_at	-1.20626	Bche	butyrylcholinesterase
1456936_at	-1.20618	Cabp4	calcium binding protein 4
1451655_at	-1.20563	Slfn8	schlafen 8
1448936_at	-1.20511	Stx12	syntaxin 12
1429672_at	-1.20289	5830407E08Rik	RIKEN cDNA 5830407E08 gene
1424605_at	-1.20289	Pcsk5	proprotein convertase subtilisin/kexin type 5
1432404_at	-1.20234	4930505A04Rik	RIKEN cDNA 4930505A04 gene
1430618_at	-1.20232	2610020C07Rik	RIKEN cDNA 2610020C07 gene
1436015_s_at	-1.2021	Stk4	serine/threonine kinase 4
1430928_at	-1.20125	2900002J02Rik	RIKEN cDNA 2900002J02 gene
1416269_at	-1.20102	Atp5j2	ATP synthase, H+ transporting, mitochondrial F0 complex, subunit f, isoform 2
1416306_at	-1.20061	Clca3	chloride channel calcium activated 3
1425563_s_at	-1.2001	Pcdh10	protocadherin 10
1428979_at	-1.20004	Mtf1	metal response element binding transcription factor 1
1441144_at	-1.19901	Arr3	arrestin 3, retinal
1434500_at	-1.19784	Ttyh2	tweety homolog 2 (Drosophila)
1421163_a_at	-1.19774	Nfia	nuclear factor I/A
1435395_s_at	-1.19761	Atp5j2	ATP synthase, H+ transporting, mitochondrial F0 complex, subunit f, isoform 2
1453352_at	-1.19594	Atp10b	ATPase, class V, type 10B
1418280_at	-1.19497	Klf6	Kruppel-like factor 6
1440852_at	-1.19456	Idi2	isopentenyl-diphosphate delta isomerase 2
1434435_s_at	-1.19444	Cox17	cytochrome c oxidase, subunit XVII assembly protein homolog (yeast)
1420829_a_at	-1.1939	Ywhaq	tyrosine 3-monooxygenase/tryptophan 5-monooxygenase activation protein, theta polypeptide
1445972_at	-1.19383	Ush2a	Usher syndrome 2A (autosomal recessive, mild) homolog (human)
1436714_at	-1.19324	Lpp	LIM domain containing preferred translocation partner in lipoma
1436813_x_at	-1.19224	Khsrp	KH-type splicing regulatory protein
1432403_at	-1.19149	4933402C06Rik	RIKEN cDNA 4933402C06 gene
1449990_at	-1.19042	Il2	interleukin 2
1448694_at	-1.19031	Jun	Jun oncogene
1435113_x_at	-1.19011	Stmn3	stathmin-like 3
1445852_at	-1.18945	D19Ertd200e	DNA segment, Chr 19, ERATO Doi 200, expressed
1427062_at	-1.18883	Rbbp8	retinoblastoma binding protein 8
1424576_s_at	-1.18868	Cyp2c44	cytochrome P450, family 2, subfamily c, polypeptide 44
1433786_x_at	-1.18862	Serf2	small EDRK-rich factor 2
1452503_a_at	-1.18637	Brwd1	bromodomain and WD repeat domain containing 1
1450709_at	-1.18609	Defa5 /// ENSMUSG00000061845 /// OTTMUSG00000019924	defensin, alpha, 5 /// predicted gene, ENSMUSG00000061845 /// predicted gene, OTTMUSG00000019924
1416921_x_at	-1.18517	Aldoa	aldolase A, fructose-bisphosphate
1428092_at	-1.18489	Cdc5l	cell division cycle 5-like (S. pombe)
1417591_at	-1.1836	Ptges2	prostaglandin E synthase 2
1449289_a_at	-1.18134	B2m	beta-2 microglobulin
1416301_a_at	-1.18092	Ebf1	early B-cell factor 1
1448572_at	-1.18082	Prl4a1	prolactin family 4, subfamily a, member 1
1430391_a_at	-1.17976	St8sia4	ST8 alpha-N-acetyl-neuraminide alpha-2,8-sialyltransferase 4
1419471_a_at	-1.17926	Nudc	nuclear distribution gene C homolog (Aspergillus)
1429394_at	-1.17881	A130010J15Rik	RIKEN cDNA A130010J15 gene
1440402_at	-1.17809	4831426I19Rik	RIKEN cDNA 4831426I19 gene
1423079_a_at	-1.17809	OTTMUSG00000020738 /// Tomm20	predicted gene, OTTMUSG00000020738 /// translocase of outer mitochondrial membrane 20 homolog (yeast)
1419414_at	-1.17767	Gng13	guanine nucleotide binding protein (G protein), gamma 13
1440278_at	-1.17719	Dynll1	dynein light chain LC8-type 1
1428202_at	-1.17635	Fam3a	family with sequence similarity 3, member A
1431162_a_at	-1.17554	Enah	enabled homolog (Drosophila)
1453429_at	-1.17499	9530057J20Rik /// EG665756 /// EG665787	RIKEN cDNA 9530057J20 gene /// predicted gene, EG665756 /// predicted gene, EG665787
1449063_at	-1.17359	Sec22b	SEC22 vesicle trafficking protein homolog B (S. cerevisiae)
1442501_at	-1.17296	Nrxn1	neurexin I
1422492_at	-1.17191	Cpox	coproporphyrinogen oxidase
1456912_at	-1.17161	Zfp691	zinc finger protein 691
1435981_at	-1.17123	Nav2	neuron navigator 2
1417606_a_at	-1.16977	Calr	calreticulin
1415971_at	-1.16949	Marcks	myristoylated alanine rich protein kinase C substrate
1432373_at	-1.1693	4930533B01Rik	RIKEN cDNA 4930533B01 gene
1453034_at	-1.16903	Zfp251	zinc finger protein 251
1435174_at	-1.16805	LOC100045795 /// Rsbn1	similar to mKIAA3002 protein /// rosbin, round spermatid basic protein 1
1442160_at	-1.1678	Fam19a3	family with sequence similarity 19, member A3
1441607_at	-1.16724	AU015603	expressed sequence AU015603
1415911_at	-1.16685	Impact	imprinted and ancient
1437993_x_at	-1.16646	Qdpr	quinoid dihydropteridine reductase
1429538_a_at	-1.16493	Sfrs18	splicing factor, arginine/serine-rich 18
1422659_at	-1.16439	Camk2d	calcium/calmodulin-dependent protein kinase II, delta
1456193_x_at	-1.16364	Gpx4	glutathione peroxidase 4
1451268_at	-1.16015	Tram1l1	translocation associated membrane protein 1-like 1
1450839_at	-1.15996	D0H4S114	DNA segment, human D4S114
1424898_at	-1.1599	Slc10a1	solute carrier family 10 (sodium/bile acid cotransporter family), member 1
1437492_at	-1.15822	Mkx	mohawk homeobox
1422429_at	-1.15817	Rnf14	ring finger protein 14
1439505_at	-1.15768	Clic5	chloride intracellular channel 5
1455822_x_at	-1.15646	Surf4	surfeit gene 4
1450028_a_at	-1.15643	Lancl2 /// LOC100045439	LanC (bacterial lantibiotic synthetase component C)-like 2 /// similar to testis-specific adriamycin sensitivity protein
1424396_a_at	-1.15622	Asrgl1	asparaginase like 1
1434729_at	-1.1546	Zc4h2	zinc finger, C4H2 domain containing
1438652_x_at	-1.15348	Pigq	phosphatidylinositol glycan anchor biosynthesis, class Q
1447725_at	-1.15312	C030034E14Rik	RIKEN cDNA C030034E14 gene
1447283_at	-1.15303	Tsga10	testis specific 10
1422684_a_at	-1.15294	Exoc4	exocyst complex component 4
1435434_at	-1.15178	Braf	Braf transforming gene
1436783_x_at	-1.15119	Ywhab	tyrosine 3-monooxygenase/tryptophan 5-monooxygenase activation protein, beta polypeptide
1428658_at	-1.15118	Pin4	protein (peptidyl-prolyl cis/trans isomerase) NIMA-interacting, 4 (parvulin)
1442967_at	-1.14972	AU020147	expressed sequence AU020147
1434040_at	-1.14971	Appbp2	amyloid beta precursor protein (cytoplasmic tail) binding protein 2
1439375_x_at	-1.14963	Aldoa /// Aldoart1	aldolase A, fructose-bisphosphate /// aldolase 1, A isoform, retrogene 1
1448454_at	-1.14952	Sfrs6	splicing factor, arginine/serine-rich 6
1420879_a_at	-1.14946	Ywhab	tyrosine 3-monooxygenase/tryptophan 5-monooxygenase activation protein, beta polypeptide
1429993_s_at	-1.14855	ENSMUSG00000073116 /// Speer4b	predicted gene, ENSMUSG00000073116 /// spermatogenesis associated glutamate (E)-rich protein 4b
1439257_x_at	-1.14801	Rpn1	ribophorin I
1423214_at	-1.14747	Plxnc1	plexin C1
1452428_a_at	-1.14721	B2m	beta-2 microglobulin
1429734_at	-1.14557	4632434I11Rik	RIKEN cDNA 4632434I11 gene
1433603_at	-1.14521	Ndufs6	NADH dehydrogenase (ubiquinone) Fe-S protein 6
1435252_at	-1.14447	B3galt6	UDP-Gal:betaGal beta 1,3-galactosyltransferase, polypeptide 6
1422539_at	-1.1442	Extl2	exostoses (multiple)-like 2
1451602_at	-1.14399	Snx6	sorting nexin 6
1459926_at	-1.14346	C77068	expressed sequence C77068
1453188_at	-1.14336	6230424C14Rik	RIKEN cDNA 6230424C14 gene
1458721_at	-1.14321	Pcdhga12	Protocadherin gamma subfamily A, 10, mRNA (cDNA clone MGC:40648 IMAGE:5400956)
1434550_at	-1.14164	3830406C13Rik	RIKEN cDNA 3830406C13 gene
1436299_at	-1.14162	Gls	glutaminase
1447184_at	-1.14159	AU021760	expressed sequence AU021760
1448358_s_at	-1.14147	EG666609 /// Snrpg	predicted gene, EG666609 /// small nuclear ribonucleoprotein polypeptide G
1446974_at	-1.13926	Pikfyve	phosphoinositide kinase, FYVE finger containing
1455076_a_at	-1.13912	4933424B01Rik	RIKEN cDNA 4933424B01 gene
1427958_at	-1.13881	Abhd10	abhydrolase domain containing 10
1439850_at	-1.13768	BC066028	cDNA sequence BC066028
1416392_a_at	-1.13752	Atp6v0c	ATPase, H+ transporting, lysosomal V0 subunit C
1422895_at	-1.13752	Vamp4	vesicle-associated membrane protein 4
1437064_at	-1.13556	Ar	androgen receptor
1450104_at	-1.13527	Adam10	a disintegrin and metallopeptidase domain 10
1424672_at	-1.13513	Dmxl1	Dmx-like 1
1416552_at	-1.13369	Dppa5a	developmental pluripotency associated 5A
1433171_at	-1.13367	3110049I03Rik	RIKEN cDNA 3110049I03 gene
1448312_at	-1.13283	Pcsk2	proprotein convertase subtilisin/kexin type 2
1460289_at	-1.13223	Nrg3	neuregulin 3
1425906_a_at	-1.1312	Sema3e	sema domain, immunoglobulin domain (Ig), short basic domain, secreted, (semaphorin) 3E
1442029_at	-1.13059	Kcnq1ot1	KCNQ1 overlapping transcript 1
1453787_at	-1.13023	Tmx4	thioredoxin-related transmembrane protein 4
1423293_at	-1.12972	Rpa1	replication protein A1
1417324_at	-1.12951	Mast2	microtubule associated serine/threonine kinase 2
1427634_at	-1.12939	Kcnh7	potassium voltage-gated channel, subfamily H (eag-related), member 7
1417214_at	-1.12925	Rab27b	RAB27b, member RAS oncogene family
1423176_at	-1.12918	Tob1	transducer of ErbB-2.1
1438828_at	-1.1287	Rapgef6	Rap guanine nucleotide exchange factor (GEF) 6
1434384_at	-1.12867	Nrip1	nuclear receptor interacting protein 1
1436292_a_at	-1.12836	Oaz1	ornithine decarboxylase antizyme 1
1434075_at	-1.12739	BC030336	cDNA sequence BC030336
1432178_at	-1.12588	4933431I19Rik	RIKEN cDNA 4933431I19 gene
1429040_at	-1.12376	6820431F20Rik	RIKEN cDNA 6820431F20 gene
1439783_at	-1.12233	C330018D20Rik	RIKEN cDNA C330018D20 gene
1428320_at	-1.12231	Kdm3b	KDM3B lysine (K)-specific demethylase 3B
1459500_at	-1.12222	C85351	expressed sequence C85351
1456215_at	-1.1215	Tfam	transcription factor A, mitochondrial
1423072_at	-1.12031	6720475J19Rik	RIKEN cDNA 6720475J19 gene
1445850_at	-1.1197	9530009M10Rik	RIKEN cDNA 9530009M10 gene
1423110_at	-1.11877	Col1a2	collagen, type I, alpha 2
1435006_s_at	-1.11843	Abcb7	ATP-binding cassette, sub-family B (MDR/TAP), member 7
1451280_at	-1.11834	Arpp21	cyclic AMP-regulated phosphoprotein, 21
1435822_at	-1.11817	D830012I24Rik	RIKEN cDNA D830012I24 gene
1437118_at	-1.11813	Usp7	ubiquitin specific peptidase 7
1426460_a_at	-1.1176	Ugp2	UDP-glucose pyrophosphorylase 2
1442412_at	-1.11759	Dnahc9	dynein, axonemal, heavy chain 9
1437724_x_at	-1.11724	Pitpnm1	phosphatidylinositol transfer protein, membrane-associated 1
1449171_at	-1.11686	Ttk	Ttk protein kinase
1451540_at	-1.11661	Mpi	mannose phosphate isomerase
1425754_a_at	-1.11634	Btn1a1	butyrophilin, subfamily 1, member A1
1437755_at	-1.11627	Slc5a12	solute carrier family 5 (sodium/glucose cotransporter), member 12
1433027_at	-1.11625	5830485P09Rik	RIKEN cDNA 5830485P09 gene
1455029_at	-1.11614	Kif21a	kinesin family member 21A
1452660_s_at	-1.1152	Klhl7	kelch-like 7 (Drosophila)
1416363_at	-1.11507	Fkbp4 /// LOC100048743	FK506 binding protein 4 /// similar to FK506 binding protein 4
1430640_a_at	-1.11447	Prkar2b	protein kinase, cAMP dependent regulatory, type II beta
1426990_at	-1.11435	Cubn	cubilin (intrinsic factor-cobalamin receptor)
1432429_at	-1.11366	8430437N05Rik	RIKEN cDNA 8430437N05 gene
1459890_s_at	-1.11356	1110008P14Rik	RIKEN cDNA 1110008P14 gene
1457344_at	-1.11356	Neto2	neuropilin (NRP) and tolloid (TLL)-like 2
1453310_at	-1.11337	Ppil6	peptidylprolyl isomerase (cyclophilin)-like 6
1416514_a_at	-1.11283	Fscn1	fascin homolog 1, actin bundling protein (Strongylocentrotus purpuratus)
1438641_x_at	-1.11271	Fam57b	family with sequence similarity 57, member B
1418326_at	-1.11243	LOC100047619 /// Slc7a5	similar to solute carrier family 7 (cationic amino acid transporter, y+ system), member 5 /// solute carrier family 7 (cationic amino acid transporter, y+ system), member 5
1435784_at	-1.1111	Atg9a	autophagy-related 9A (yeast)
1416765_s_at	-1.11072	ENSMUSG00000045886 /// Magmas	predicted gene, ENSMUSG00000045886 /// mitochondria-associated protein involved in granulocyte-macrophage colony-stimulating factor signal transduction
1431233_at	-1.11029	Cnnm4	cyclin M4
1420617_at	-1.11026	Cpeb4	cytoplasmic polyadenylation element binding protein 4
1428715_at	-1.10881	Gfpt1	glutamine fructose-6-phosphate transaminase 1
1421055_at	-1.10664	Lats2 /// Xpo4	large tumor suppressor 2 /// exportin 4
1422782_s_at	-1.10615	Tlr3	toll-like receptor 3
1436654_at	-1.10524	Gen1	Gen homolog 1, endonuclease (Drosophila)
1423167_at	-1.10475	Mobkl3	MOB1, Mps One Binder kinase activator-like 3 (yeast)
1426311_s_at	-1.10472	Zdhhc5	zinc finger, DHHC domain containing 5
1429744_at	-1.10457	4931407G18Rik	RIKEN cDNA 4931407G18 gene
1433860_at	-1.10446	6030458C11Rik	RIKEN cDNA 6030458C11 gene
1425070_at	-1.10427	Ntrk3	neurotrophic tyrosine kinase, receptor, type 3
1416102_at	-1.10414	Ywhaz	tyrosine 3-monooxygenase/tryptophan 5-monooxygenase activation protein, zeta polypeptide
1424895_at	-1.10384	Gpsm2	G-protein signalling modulator 2 (AGS3-like, C. elegans)
1421470_at	-1.1036	Grpr	gastrin releasing peptide receptor
1425542_a_at	-1.10294	Ppp2r5c	protein phosphatase 2, regulatory subunit B (B56), gamma isoform
1427504_s_at	-1.10085	Sfrs2	splicing factor, arginine/serine-rich 2 (SC-35)
1428939_s_at	-1.10075	Gnaq	guanine nucleotide binding protein, alpha q polypeptide
1427633_a_at	-1.09928	Pappa	pregnancy-associated plasma protein A
1435843_x_at	-1.09909	Mrps9	mitochondrial ribosomal protein S9
1417449_at	-1.09827	Acot8	acyl-CoA thioesterase 8
1446300_at	-1.09736	Trim72	Tripartite motif-containing 72, mRNA (cDNA clone MGC:182893 IMAGE:9087507)
1449686_s_at	-1.09697	Scp2	sterol carrier protein 2, liver
1434068_s_at	-1.09622	AI662270	expressed sequence AI662270
1428230_at	-1.09568	Prkd3	protein kinase D3
1437632_at	-1.09542	Med14	mediator complex subunit 14
1429096_at	-1.09485	2810455D13Rik	RIKEN cDNA 2810455D13 gene
1423051_at	-1.09441	Hnrnpu	heterogeneous nuclear ribonucleoprotein U
1417034_at	-1.09434	Trappc6a	trafficking protein particle complex 6A
1435639_at	-1.0942	2610528A11Rik	RIKEN cDNA 2610528A11 gene
1418772_at	-1.09385	BC016423	cDNA sequence BC016423
1431901_a_at	-1.0936	Pfkfb2	6-phosphofructo-2-kinase/fructose-2,6-biphosphatase 2
1450614_x_at	-1.09352	Ifna5	interferon alpha 5
1439441_x_at	-1.09317	Lats2	large tumor suppressor 2
1435698_at	-1.09304	4921505C17Rik	RIKEN cDNA 4921505C17 gene
1435466_at	-1.0929	Sarm1	sterile alpha and HEAT/Armadillo motif containing 1
1453242_x_at	-1.09251	2810047C21Rik1	RIKEN cDNA 2810047C21 gene 1
1460213_at	-1.09199	Golga4	golgi autoantigen, golgin subfamily a, 4
1434174_at	-1.09192	Lysmd3	LysM, putative peptidoglycan-binding, domain containing 3
1439983_a_at	-1.09133	Accn3	amiloride-sensitive cation channel 3
1433429_at	-1.09131	Pigs	phosphatidylinositol glycan anchor biosynthesis, class S
1427568_a_at	-1.09124	Ift80	intraflagellar transport 80 homolog (Chlamydomonas)
1446159_at	-1.09004	Pak7	p21 (CDKN1A)-activated kinase 7
1425158_at	-1.08994	Tbx20	T-box 20
1418115_s_at	-1.0898	Ifrg15	interferon alpha responsive gene
1417932_at	-1.08936	Il18	interleukin 18
1420533_at	-1.08916	Gucy1a3	guanylate cyclase 1, soluble, alpha 3
1441414_at	-1.08856	Sfi1	Sfi1 homolog, spindle assembly associated (yeast), mRNA (cDNA clone IMAGE:4191452)
1439456_x_at	-1.08844	Atp6ap2	ATPase, H+ transporting, lysosomal accessory protein 2
1418396_at	-1.08834	Gpsm3	G-protein signalling modulator 3 (AGS3-like, C. elegans)
1450690_at	-1.08735	Ranbp2	RAN binding protein 2
1422155_at	-1.0869	Hist2h3c2	histone cluster 2, H3c2
1421066_at	-1.08633	Jak2	Janus kinase 2
1448019_at	-1.08527	Taok3	TAO kinase 3
1426376_at	-1.08497	Reep5	receptor accessory protein 5
1451125_at	-1.08462	Paip2b	poly(A) binding protein interacting protein 2B
1426803_at	-1.08409	Rbm26	RNA binding motif protein 26
1443229_at	-1.0823	Atad2	ATPase family, AAA domain containing 2
1438703_at	-1.08132	Ankrd26	ankyrin repeat domain 26
1434967_at	-1.08091	Zswim6	zinc finger, SWIM domain containing 6
1434122_at	-1.07963	Fbxo27	F-box protein 27
1419211_s_at	-1.07951	4933424B01Rik	RIKEN cDNA 4933424B01 gene
1455273_at	-1.0793	Zbtb6	zinc finger and BTB domain containing 6
1439046_at	-1.07895	Ccdc55	coiled-coil domain containing 55
1428969_at	-1.07816	D030074E01Rik	RIKEN cDNA D030074E01 gene
1433489_s_at	-1.07766	Fgfr2	fibroblast growth factor receptor 2
1453894_at	-1.07754	4933434C23Rik	RIKEN cDNA 4933434C23 gene
1440572_at	-1.07629	Dusp19	dual specificity phosphatase 19
1432743_at	-1.07454	4930443G03Rik	RIKEN cDNA 4930443G03 gene
1438958_x_at	-1.0743	Fkbp1a	FK506 binding protein 1a
1419269_at	-1.07332	Dut	deoxyuridine triphosphatase
1432336_at	-1.07322	5033404E19Rik	RIKEN cDNA 5033404E19 gene
1416838_at	-1.07257	Mut	methylmalonyl-Coenzyme A mutase
1425973_at	-1.07236	Lyst	lysosomal trafficking regulator
1455300_at	-1.07234	Tet2	tet oncogene family member 2
1415933_a_at	-1.07218	Cox5a	cytochrome c oxidase, subunit Va
1435830_a_at	-1.072	5430435G22Rik	RIKEN cDNA 5430435G22 gene
1417734_at	-1.07112	Akap8l	A kinase (PRKA) anchor protein 8-like
1430128_a_at	-1.07084	Reep6	receptor accessory protein 6
1423477_at	-1.0704	Zic1	zinc finger protein of the cerebellum 1
1455805_x_at	-1.06989	Ccdc22	coiled-coil domain containing 22
1425138_at	-1.06945	Guca1b	guanylate cyclase activator 1B
1434636_at	-1.06887	Homez	homeodomain leucine zipper-encoding gene
1432130_a_at	-1.06846	Ttc14	tetratricopeptide repeat domain 14
1457361_at	-1.0682	Zfp804a	zinc finger protein 804A
1438588_at	-1.06687	Plagl1	Lost on transformation protein 1 (Lot1)
1426349_s_at	-1.06575	Tmpo	thymopoietin
1419069_at	-1.06541	Rabgef1	RAB guanine nucleotide exchange factor (GEF) 1
1446844_at	-1.06528	Chchd7	coiled-coil-helix-coiled-coil-helix domain containing 7
1419474_a_at	-1.06527	Ehf	ets homologous factor
1441137_at	-1.06514	Bicc1	bicaudal C homolog 1 (Drosophila)
1418865_at	-1.065	Zfp385a	zinc finger protein 385A
1432788_at	-1.06425	6720420G18Rik	RIKEN cDNA 6720420G18 gene
1416203_at	-1.06354	Aqp1	aquaporin 1
1417432_a_at	-1.06257	Gnb1	guanine nucleotide binding protein (G protein), beta 1
1437783_x_at	-1.0625	Cnpy2	canopy 2 homolog (zebrafish)
1420577_at	-1.06248	Aicda	activation-induced cytidine deaminase
1425071_s_at	-1.06146	Ntrk3	neurotrophic tyrosine kinase, receptor, type 3
1428735_at	-1.06142	Cd69	CD69 antigen
1453186_at	-1.06136	Sfrs18	splicing factor, arginine/serine-rich 18
1427796_at	-1.06093	Zfp133	zinc finger protein 133
1440226_at	-1.05957	Zfp760	zinc finger protein 760
1435951_at	-1.05924	Grip1	glutamate receptor interacting protein 1
1435285_at	-1.05897	Mpped2	metallophosphoesterase domain containing 2
1428499_at	-1.05717	2810454L23Rik	RIKEN cDNA 2810454L23 gene
1434265_s_at	-1.05688	Ank2	ankyrin 2, brain
1428178_s_at	-1.05521	Trappc6b	trafficking protein particle complex 6B
1448793_a_at	-1.05508	Sdc4	syndecan 4
1420798_s_at	-1.05299	Pcdha1 /// Pcdha10 /// Pcdha11 /// Pcdha12 /// Pcdha2 /// Pcdha3 /// Pcdha4 /// Pcdha5 /// Pcdha6 /// Pcdha7 /// Pcdha8 /// Pcdha9 /// Pcdhac1 /// Pcdhac2	protocadherin alpha 1 /// protocadherin alpha 10 /// protocadherin alpha 11 /// protocadherin alpha 12 /// protocadherin alpha 2 /// protocadherin alpha 3 /// protocadherin alpha 4 /// protocadherin alpha 5 /// protocadherin alpha 6 /// protocadherin alpha 7 /// protocadherin alpha 8 /// protocadherin alpha 9 /// protocadherin alpha subfamily C, 1 /// protocadherin alpha subfamily C, 2
1438643_at	-1.05288	Camk1d	Calcium/calmodulin-dependent protein kinase ID, mRNA (cDNA clone IMAGE:5052777)
1429623_at	-1.05279	Zfp644	zinc finger protein 644
1453181_x_at	-1.05276	Plscr1	phospholipid scramblase 1
1423994_at	-1.05268	Kif1b	kinesin family member 1B
1425350_a_at	-1.05264	Myef2	myelin basic protein expression factor 2, repressor
1434799_x_at	-1.05196	Aldoa	aldolase A, fructose-bisphosphate
1449159_at	-1.05116	Gnb3	guanine nucleotide binding protein (G protein), beta 3
1426836_s_at	-1.05106	Metap1	methionyl aminopeptidase 1
1458828_at	-1.05093	AW146242	Expressed sequence AW146242 (AW146242), mRNA
1423402_at	-1.05056	Creb1	cAMP responsive element binding protein 1
1417757_at	-1.0495	Unc13b	unc-13 homolog B (C. elegans)
1418367_x_at	-1.0493	Hist1h2ad /// Hist1h2an /// Hist2h2aa1 /// Hist2h2aa2 /// Hist2h2ac /// Hist2h3c1	histone cluster 1, H2ad /// histone cluster 1, H2an /// histone cluster 2, H2aa1 /// histone cluster 2, H2aa2 /// histone cluster 2, H2ac /// histone cluster 2, H3c1
1455335_at	-1.04918	Xrcc2	X-ray repair complementing defective repair in Chinese hamster cells 2
1460695_a_at	-1.04868	2010111I01Rik	RIKEN cDNA 2010111I01 gene
1434644_at	-1.04857	Tbl1x	transducin (beta)-like 1 X-linked
1436544_at	-1.04856	Atp10d	ATPase, class V, type 10D
1428965_at	-1.04801	Ccdc54	coiled-coil domain containing 54
1460545_at	-1.04791	Thrap3	thyroid hormone receptor associated protein 3
1454198_a_at	-1.04778	Efcab1	EF hand calcium binding domain 1
1453422_a_at	-1.04708	1110020G09Rik	RIKEN cDNA 1110020G09 gene
1426366_at	-1.04684	Eif2c2	eukaryotic translation initiation factor 2C, 2
1427513_at	-1.0457	BC024137	cDNA sequence BC024137
1419276_at	-1.04561	Enpp1	ectonucleotide pyrophosphatase/phosphodiesterase 1
1452061_s_at	-1.04435	Strbp	spermatid perinuclear RNA binding protein
1443633_at	-1.04387	1700086O06Rik	RIKEN cDNA 1700086O06 gene
1419996_s_at	-1.04343	Arnt	aryl hydrocarbon receptor nuclear translocator
1433783_at	-1.0432	Ldb3	LIM domain binding 3
1427598_at	-1.04272	Snord116	small nucleolar RNA, C/D box 116 cluster
1421691_at	-1.04262	Krtap16-7	keratin associated protein 16-7
1434246_at	-1.04136	L3mbtl3	l(3)mbt-like 3 (Drosophila)
1446610_at	-1.04082	Elmo1	engulfment and cell motility 1, ced-12 homolog (C. elegans)
1447278_at	-1.04071	Cep164	centrosomal protein 164
1427177_at	-1.04019	Fyco1	FYVE and coiled-coil domain containing 1
1430112_at	-1.03953	Wdr66	WD repeat domain 66
1437164_x_at	-1.03948	Atp5o /// EG432676	ATP synthase, H+ transporting, mitochondrial F1 complex, O subunit /// predicted gene, EG432676
1456433_at	-1.03934	Rcbtb1	regulator of chromosome condensation (RCC1) and BTB (POZ) domain containing protein 1
1428125_at	-1.03898	ENSMUSG00000074747	predicted gene, ENSMUSG00000074747
1454901_at	-1.03875	Ypel2	yippee-like 2 (Drosophila)
1438078_at	-1.03871	Dgke	diacylglycerol kinase, epsilon
1433460_at	-1.03795	Ttc7b	tetratricopeptide repeat domain 7B
1439798_at	-1.03791	Hoxc10	homeo box C10
1417727_at	-1.0378	Sfrs9	splicing factor, arginine/serine rich 9
1424215_at	-1.03764	Fundc1	FUN14 domain containing 1
1448299_at	-1.03714	Slc1a1	solute carrier family 1 (neuronal/epithelial high affinity glutamate transporter, system Xag), member 1
1425853_s_at	-1.03697	Prlr	prolactin receptor
1426261_s_at	-1.03633	Ugt1a1 /// Ugt1a10 /// Ugt1a2 /// Ugt1a5 /// Ugt1a6a /// Ugt1a6b /// Ugt1a7c /// Ugt1a9	UDP glucuronosyltransferase 1 family, polypeptide A1 /// UDP glycosyltransferase 1 family, polypeptide A10 /// UDP glucuronosyltransferase 1 family, polypeptide A2 /// UDP glucuronosyltransferase 1 family, polypeptide A5 /// UDP glucuronosyltransferase 1 family, polypeptide A6A /// UDP glucuronosyltransferase 1 family, polypeptide A6B /// UDP glucuronosyltransferase 1 family, polypeptide A7C /// …
1456093_at	-1.03633	Zfp536	zinc finger protein 536
1423524_at	-1.0356	Mastl	microtubule associated serine/threonine kinase-like
1431777_a_at	-1.03559	Hmgn3	high mobility group nucleosomal binding domain 3
1455032_at	-1.03486	Ccnyl1	cyclin Y-like 1
1415728_at	-1.0344	Pabpn1	poly(A) binding protein, nuclear 1
1433508_at	-1.03393	Klf6	Kruppel-like factor 6
1417660_s_at	-1.03367	Vps29	vacuolar protein sorting 29 (S. pombe)
1457632_s_at	-1.03339	Meis2	Meis homeobox 2
1442341_at	-1.03335	Kalrn	kalirin, RhoGEF kinase
1428564_at	-1.03276	Zfp579	zinc finger protein 579
1460493_at	-1.03242	ENSMUSG00000074747	predicted gene, ENSMUSG00000074747
1448127_at	-1.03168	Rrm1	ribonucleotide reductase M1
1422869_at	-1.03053	Mertk	c-mer proto-oncogene tyrosine kinase
1426223_at	-1.02971	Ttc39c	tetratricopeptide repeat domain 39C
1456918_at	-1.02909	Raph1	Ras association (RalGDS/AF-6) and pleckstrin homology domains 1
1425809_at	-1.02821	Fabp4	fatty acid binding protein 4, adipocyte
1429434_at	-1.02772	Pik3ca	phosphatidylinositol 3-kinase, catalytic, alpha polypeptide
1450779_at	-1.02661	Fabp7	fatty acid binding protein 7, brain
1455493_at	-1.02564	Syne1	synaptic nuclear envelope 1
1428140_at	-1.0245	Oxct1	3-oxoacid CoA transferase 1
1417850_at	-1.02401	Rb1	retinoblastoma 1
1433439_at	-1.02278	Cpne1	copine I
1436917_s_at	-1.02207	Gpsm1	G-protein signalling modulator 1 (AGS3-like, C. elegans)
1448961_at	-1.02195	Plscr2	phospholipid scramblase 2
1418010_a_at	-1.02152	Sh3glb1	SH3-domain GRB2-like B1 (endophilin)
1429486_at	-1.0192	Pfkfb2	6-phosphofructo-2-kinase/fructose-2,6-biphosphatase 2
1433478_at	-1.01911	Parl	presenilin associated, rhomboid-like
1422451_at	-1.01889	Mrps21	mitochondrial ribosomal protein S21
1447679_s_at	-1.01873	Bms1	BMS1 homolog, ribosome assembly protein (yeast)
1437149_at	-1.01803	Slc6a6	solute carrier family 6 (neurotransmitter transporter, taurine), member 6
1416520_x_at	-1.01785	100043718 /// LOC100048508 /// OTTMUSG00000012957 /// Rpl36	predicted gene, 100043718 /// similar to Rpl36 protein /// predicted gene, OTTMUSG00000012957 /// ribosomal protein L36
1427296_at	-1.01675	Fam120a	family with sequence similarity 120, member A
1454070_a_at	-1.01656	Ddhd1	DDHD domain containing 1
1430465_at	-1.01592	Raly	hnRNP-associated with lethal yellow
1436287_at	-1.01494	ENSMUSG00000074303	predicted gene, ENSMUSG00000074303
1419326_at	-1.0145	1700028P14Rik	RIKEN cDNA 1700028P14 gene
1416774_at	-1.01358	Wee1	WEE 1 homolog 1 (S. pombe)
1419685_at	-1.01355	Upf1	UPF1 regulator of nonsense transcripts homolog (yeast)
1455447_at	-1.0134	D430019H16Rik	RIKEN cDNA D430019H16 gene
1457285_at	-1.01243	Zfp187	zinc finger protein 187
1452916_at	-1.01109	Wbp7	WW domain binding protein 7
1455306_at	-1.01071	BC037112	cDNA sequence BC037112
1419083_at	-1.00961	Tnfsf11	tumor necrosis factor (ligand) superfamily, member 11
1429411_a_at	-1.00949	Eny2	enhancer of yellow 2 homolog (Drosophila)
1450624_at	-1.00852	Bhmt	betaine-homocysteine methyltransferase
1456210_at	-1.00826	5430407P10Rik	RIKEN cDNA 5430407P10 gene
1424431_at	-1.00802	Csgalnact2	chondroitin sulfate N-acetylgalactosaminyltransferase 2
1457270_at	-1.00776	Gas7	growth arrest specific 7
1443822_s_at	-1.00709	Cisd1	CDGSH iron sulfur domain 1
1448373_at	-1.00624	Mrpl18	mitochondrial ribosomal protein L18
1428799_at	-1.00501	Lca5	Leber congenital amaurosis 5 (human)
1452690_at	-1.00479	Khsrp	KH-type splicing regulatory protein
1454824_s_at	-1.0042	Mtus1	mitochondrial tumor suppressor 1
1433640_at	-1.00276	Fubp1	far upstream element (FUSE) binding protein 1
1433474_at	-1.00175	Edil3	EGF-like repeats and discoidin I-like domains 3
1438385_s_at	-1.00156	Gpt2	glutamic pyruvate transaminase (alanine aminotransferase) 2
1451507_at	-1.00089	Mef2c	myocyte enhancer factor 2C
1437154_at	-1.00016	Cep170	centrosomal protein 170
1447992_s_at	1.00004	Pcsk2	proprotein convertase subtilisin/kexin type 2
1425517_s_at	1.00129	Ogt	O-linked N-acetylglucosamine (GlcNAc) transferase (UDP-N-acetylglucosamine:polypeptide-N-acetylglucosaminyl transferase)
1436826_at	1.0014	Tmtc3	transmembrane and tetratricopeptide repeat containing 3
1436486_x_at	1.00269	Whrn	Whirlin, mRNA (cDNA clone MGC:183668 IMAGE:9087668)
1428547_at	1.00411	Nt5e	5' nucleotidase, ecto
1449217_at	1.00472	Casp8ap2	caspase 8 associated protein 2
1418265_s_at	1.0048	Irf2	interferon regulatory factor 2
1449090_a_at	1.00498	Yes1	Yamaguchi sarcoma viral (v-yes) oncogene homolog 1
1423525_at	1.00568	Mastl	microtubule associated serine/threonine kinase-like
1454711_at	1.00589	Trio	triple functional domain (PTPRF interacting)
1454764_s_at	1.00611	Slc38a1	solute carrier family 38, member 1
1429900_at	1.00619	5330406M23Rik	RIKEN cDNA 5330406M23 gene
1460365_a_at	1.0064	Dnm1	dynamin 1
1440658_at	1.00681	Ammecr1l	AMME chromosomal region gene 1-like
1454740_at	1.00778	Mib1	mindbomb homolog 1 (Drosophila)
1436248_at	1.00785	Rasal2	RAS protein activator like 2
1460716_a_at	1.00793	Cbfb	core binding factor beta
1418029_at	1.0084	Faim	Fas apoptotic inhibitory molecule
1423862_at	1.00881	Plekhf2	pleckstrin homology domain containing, family F (with FYVE domain) member 2
1451928_a_at	1.00917	Rad18	RAD18 homolog (S. cerevisiae)
1441569_at	1.01071	E330009P21Rik	RIKEN cDNA E330009P21 gene
1417532_at	1.0108	Cyp2j5	cytochrome P450, family 2, subfamily j, polypeptide 5
1446726_at	1.01091	Rpl41	ribosomal protein L41
1421434_at	1.01115	Dnahc5	dynein, axonemal, heavy chain 5
1457858_at	1.01194	EG226957	predicted gene, EG226957
1420469_at	1.01284	4933411G06Rik	RIKEN cDNA 4933411G06 gene
1418380_at	1.01293	Terf1	telomeric repeat binding factor 1
1429751_at	1.01293	Zswim2	zinc finger, SWIM domain containing 2
1429032_at	1.01316	Micalcl	MICAL C-terminal like
1430191_at	1.01321	9130004J05Rik	RIKEN cDNA 9130004J05 gene
1445855_at	1.01333	Ggct	gamma-glutamyl cyclotransferase
1437395_at	1.01559	Zcchc11	zinc finger, CCHC domain containing 11
1438073_at	1.01618	Spry3	sprouty homolog 3 (Drosophila)
1450896_at	1.01649	Arhgap5	Rho GTPase activating protein 5
1432088_at	1.01663	Veph1	ventricular zone expressed PH domain homolog 1 (zebrafish)
1458523_at	1.01682	Zfml	zinc finger, matrin-like
1415724_a_at	1.01683	Cdc42	cell division cycle 42 homolog (S. cerevisiae)
1434860_at	1.01708	Dpy19l4	dpy-19-like 4 (C. elegans)
1434549_at	1.0171	Rab11a	RAB11a, member RAS oncogene family
1434560_at	1.01822	Wdtc1	WD and tetratricopeptide repeats 1
1433679_at	1.01835	Fubp3	far upstream element (FUSE) binding protein 3
1424211_at	1.01858	Slc25a33	solute carrier family 25, member 33
1428638_at	1.0188	Efhc2	EF-hand domain (C-terminal) containing 2
1444936_at	1.01894	D5Ertd566e	DNA segment, Chr 5, ERATO Doi 566, expressed
1454348_at	1.01991	4933407C09Rik	RIKEN cDNA 4933407C09 gene
1424820_a_at	1.02015	LOC100046168 /// Ndfip1	similar to Nedd4 WW domain-binding protein 5 /// Nedd4 family interacting protein 1
1425408_a_at	1.02027	2610034M16Rik	RIKEN cDNA 2610034M16 gene
1438082_at	1.02035	Tmem206	transmembrane protein 206
1458193_at	1.02052	Pmp2	peripheral myelin protein 2
1452440_at	1.02113	LOC100048347 /// Tnfsf12 /// Tnfsf12-tnfsf13	similar to TWEAK /// tumor necrosis factor (ligand) superfamily, member 12 /// tumor necrosis factor (ligand) superfamily, member 12-member 13
1427859_at	1.02174	Igk-V19-14	Anti-DNA immunoglobulin light chain IgG, antibody 423p.176
1431204_at	1.02282	4930578N16Rik	RIKEN cDNA 4930578N16 gene
1435274_at	1.02296	Spopl	speckle-type POZ protein-like
1424727_at	1.02314	Ccr5	chemokine (C-C motif) receptor 5
1420431_at	1.02318	Rptn	repetin
1459342_at	1.02376	C230029M16	hypothetical protein C230029M16
1431607_at	1.02388	Lypla1	lysophospholipase 1
1459364_at	1.02388	C230094A16Rik	RIKEN cDNA C230094A16 gene
1418726_a_at	1.02562	Tnnt2	troponin T2, cardiac
1421106_at	1.02581	Jag1	jagged 1
1418990_at	1.02604	Ms4a4d	membrane-spanning 4-domains, subfamily A, member 4D
1428171_at	1.02657	Prpf39	PRP39 pre-mRNA processing factor 39 homolog (yeast)
1454650_at	1.02675	Trim35	tripartite motif-containing 35
1436156_at	1.02834	Ccar1	cell division cycle and apoptosis regulator 1
1440615_at	1.02851	Dusp16	dual specificity phosphatase 16
1459642_at	1.0287	Adam23	A disintegrin and metallopeptidase domain 23 (Adam23), mRNA
1433842_at	1.0293	Lrrfip1	leucine rich repeat (in FLII) interacting protein 1
1453700_s_at	1.02963	4933403O03Rik /// EG245263	RIKEN cDNA 4933403O03 gene /// predicted gene, EG245263
1428311_at	1.03017	Ccdc6	coiled-coil domain containing 6
1430662_at	1.03034	9430091E24Rik	RIKEN cDNA 9430091E24 gene
1419709_at	1.03049	Stfa3	stefin A3
1426701_at	1.03156	Fam160a2	family with sequence similarity 160, member A2
1433960_at	1.03188	Isg20l2	interferon stimulated exonuclease gene 20-like 2
1437101_at	1.03188	Lats2	large tumor suppressor 2
1436723_at	1.03272	Cenpi	centromere protein I
1431159_at	1.03327	Macrod2	MACRO domain containing 2
1435523_s_at	1.03364	2700089E24Rik	RIKEN cDNA 2700089E24 gene
1455331_at	1.03368	Plekhm3	pleckstrin homology domain containing, family M, member 3
1440924_at	1.03435	Kif20b	kinesin family member 20B
1435739_at	1.0346	Lats1	large tumor suppressor
1418211_at	1.03473	Oca2	oculocutaneous albinism II
1439802_at	1.03482	Stk35	serine/threonine kinase 35
1435228_at	1.03496	BC023829 /// LOC100045774	cDNA sequence BC023829 /// similar to family with sequence similarity 11, member A
1420301_at	1.03556	AA414903	expressed sequence AA414903
1450934_at	1.03574	Eif4a2	eukaryotic translation initiation factor 4A2
1429435_x_at	1.03627	Pik3ca	phosphatidylinositol 3-kinase, catalytic, alpha polypeptide
1453676_at	1.03694	A930041D05Rik	RIKEN cDNA A930041D05 gene
1427289_at	1.03726	Ddhd1	DDHD domain containing 1
1433755_at	1.03746	Mier1	mesoderm induction early response 1 homolog (Xenopus laevis
1455088_at	1.03784	EG381936 /// EG620736	predicted gene, EG381936 /// predicted gene, EG620736
1455521_at	1.03796	Klf12	Kruppel-like factor 12
1459917_at	1.03885	Ggnbp2	gametogenetin binding protein 2
1451151_s_at	1.03929	Zfp410	zinc finger protein 410
1417195_at	1.03954	Wwc2	WW, C2 and coiled-coil domain containing 2
1456182_x_at	1.03969	Mela	melanoma antigen
1425516_at	1.03981	Ogt	O-linked N-acetylglucosamine (GlcNAc) transferase (UDP-N-acetylglucosamine:polypeptide-N-acetylglucosaminyl transferase)
1425039_at	1.04027	Itgbl1	integrin, beta-like 1
1427388_at	1.04029	Lrrc2	leucine rich repeat containing 2
1448701_a_at	1.04036	Krit1	KRIT1, ankyrin repeat containing
1435302_at	1.0408	Taf4b	TAF4B RNA polymerase II, TATA box binding protein (TBP)-associated factor
1420725_at	1.04119	Tmlhe	trimethyllysine hydroxylase, epsilon
1428371_at	1.04131	Ttbk2	tau tubulin kinase 2
1440206_at	1.04164	A930024E05Rik	RIKEN cDNA A930024E05 gene
1438410_at	1.04183	Prtg	protogenin homolog (Gallus gallus)
1429208_at	1.04231	5730408K05Rik	RIKEN cDNA 5730408K05 gene
1433699_at	1.04238	Tnfaip3	tumor necrosis factor, alpha-induced protein 3
1434465_x_at	1.04333	Vldlr	very low density lipoprotein receptor
1437069_at	1.04381	Osbpl8	oxysterol binding protein-like 8
1423839_a_at	1.04427	Btf3	basic transcription factor 3
1423982_at	1.04471	Fusip1	FUS interacting protein (serine-arginine rich) 1
1437443_at	1.04476	EG620382	PREDICTED: Mus musculus predicted gene, EG620382 (EG620382), mRNA
1444429_at	1.04565	Lrtm1	leucine-rich repeats and transmembrane domains 1
1416074_a_at	1.04575	ENSMUSG00000058905 /// OTTMUSG00000021838 /// Rpl28	predicted gene, ENSMUSG00000058905 /// predicted gene, OTTMUSG00000021838 /// ribosomal protein L28
1420726_x_at	1.0466	Tmlhe	trimethyllysine hydroxylase, epsilon
1457087_at	1.04698	2900083I11Rik	RIKEN cDNA 2900083I11 gene
1423681_at	1.04761	1300018I05Rik	RIKEN cDNA 1300018I05 gene
1441987_at	1.04769	Mbd5	methyl-CpG binding domain protein 5
1455754_at	1.04792	Lmo3	LIM domain only 3
1419924_at	1.04805	Fnip1	Folliculin interacting protein 1, mRNA (cDNA clone MGC:100017 IMAGE:30543296)
1434267_at	1.04809	Nek1	NIMA (never in mitosis gene a)-related expressed kinase 1
1424182_at	1.04908	Acat1	acetyl-Coenzyme A acetyltransferase 1
1417307_at	1.04957	Dmd	dystrophin, muscular dystrophy
1457498_at	1.0499	Man2a2	mannosidase 2, alpha 2
1437021_at	1.05012	Arl13b	ADP-ribosylation factor-like 13B
1432123_at	1.05123	4930455H04Rik	RIKEN cDNA 4930455H04 gene
1433817_at	1.05197	Agpat3	1-acylglycerol-3-phosphate O-acyltransferase 3
1434558_at	1.05257	Wdr47	WD repeat domain 47
1430708_a_at	1.054	Usp45	ubiquitin specific petidase 45
1416495_s_at	1.05448	Ndufs5	NADH dehydrogenase (ubiquinone) Fe-S protein 5
1423103_at	1.05486	Rfx5	regulatory factor X, 5 (influences HLA class II expression)
1454631_at	1.05493	Gtf2a1	general transcription factor II A, 1
1440681_at	1.05548	Chrna7	cholinergic receptor, nicotinic, alpha polypeptide 7
1417065_at	1.05577	Egr1	early growth response 1
1427933_at	1.0563	Vps33b	vacuolar protein sorting 33B (yeast)
1421050_at	1.05643	Vps25	vacuolar protein sorting 25 (yeast)
1432720_at	1.05664	4833412K13Rik	RIKEN cDNA 4833412K13 gene
1460655_a_at	1.05754	Ubp1	upstream binding protein 1
1433212_at	1.05788	2700008E08Rik	RIKEN cDNA 2700008E08 gene
1436101_at	1.05789	Rnf24	ring finger protein 24
1455185_s_at	1.05811	Phf16	PHD finger protein 16
1423445_at	1.05849	Rock1	Rho-associated coiled-coil containing protein kinase 1
1439267_x_at	1.05871	Cox5a	cytochrome c oxidase, subunit Va
1452192_at	1.05923	Naf1	nuclear assembly factor 1 homolog (S. cerevisiae)
1434408_at	1.05985	Atxn3	ataxin 3
1443977_at	1.06068	E130014H10Rik	RIKEN cDNA E130014H10 gene
1416145_at	1.06083	Dhx15	DEAH (Asp-Glu-Ala-His) box polypeptide 15
1438913_x_at	1.06117	Hdgfrp2	hepatoma-derived growth factor, related protein 2
1428731_at	1.06216	Usp54	ubiquitin specific peptidase 54
1426138_a_at	1.0624	Ube2j2	ubiquitin-conjugating enzyme E2, J2 homolog (yeast)
1452176_at	1.06298	Nup153	nucleoporin 153
1422731_at	1.06319	Limd1	LIM domains containing 1
1436122_at	1.06392	Zfp667	zinc finger protein 667
1437020_at	1.06434	Ep400	E1A binding protein p400
1454897_at	1.06453	6330509M05Rik	RIKEN cDNA 6330509M05 gene
1456318_at	1.06471	Clec1a	C-type lectin domain family 1, member a
1451736_a_at	1.06517	Map2k7	mitogen-activated protein kinase kinase 7
1433722_at	1.06583	Akap13	A kinase (PRKA) anchor protein 13
1446871_at	1.06718	D7Ertd481e	DNA segment, Chr 7, ERATO Doi 481, expressed
1424485_at	1.06848	Angptl3	angiopoietin-like 3
1434939_at	1.06854	Foxf1a	forkhead box F1a
1457001_at	1.06865	Cenpk	centromere protein K
1424323_at	1.06958	Noc2l	nucleolar complex associated 2 homolog (S. cerevisiae)
1424863_a_at	1.06994	Hipk2	homeodomain interacting protein kinase 2
1436616_at	1.07001	Inpp4a	inositol polyphosphate-4-phosphatase, type I
1424679_at	1.07166	Mab21l1	mab-21-like 1 (C. elegans)
1454409_at	1.07187	4833408G04Rik	RIKEN cDNA 4833408G04 gene
1455146_at	1.07189	Strbp	spermatid perinuclear RNA binding protein
1458982_at	1.072	AU014965	expressed sequence AU014965
1427469_at	1.07206	Helz	helicase with zinc finger domain
1438468_at	1.07305	OTTMUSG00000010432 /// Pramel4	predicted gene, OTTMUSG00000010432 /// preferentially expressed antigen in melanoma like 4
1460623_at	1.07305	Skap2	src family associated phosphoprotein 2
1443694_at	1.07341	Rgs20	regulator of G-protein signaling 20
1456594_at	1.07389	100038680	predicted gene, 100038680
1415885_at	1.07392	Chgb	chromogranin B
1452887_at	1.07474	Traf3ip1	TRAF3 interacting protein 1
1434424_at	1.07642	Mfsd7b	major facilitator superfamily domain containing 7B
1450376_at	1.07721	Mxi1	Max interacting protein 1
1434274_at	1.07727	Mycbp2	MYC binding protein 2
1458376_at	1.07859	B930025B16Rik	RIKEN cDNA B930025B16 gene
1427074_at	1.07861	Pcmtd2	protein-L-isoaspartate (D-aspartate) O-methyltransferase domain containing 2
1445883_at	1.07947	Ranbp2	RAN binding protein 2
1430633_s_at	1.07962	C430045I18Rik	RIKEN cDNA C430045I18 gene
1422593_at	1.07969	Ap3s1	adaptor-related protein complex 3, sigma 1 subunit
1424317_at	1.08085	Slc25a19	solute carrier family 25 (mitochondrial thiamine pyrophosphate carrier), member 19
1421075_s_at	1.08111	Cyp7b1	cytochrome P450, family 7, subfamily b, polypeptide 1
1457705_at	1.08113	5330421C15Rik	RIKEN cDNA 5330421C15 gene
1423177_a_at	1.08121	Abi1	abl-interactor 1
1436818_a_at	1.08123	Msi2	Musashi homolog 2 (Drosophila)
1444647_at	1.0824	Plaa	phospholipase A2, activating protein
1429490_at	1.08327	Rif1	Rap1 interacting factor 1 homolog (yeast)
1443088_at	1.08528	9930031P18Rik	RIKEN cDNA 9930031P18 gene
1419984_s_at	1.08529	Zfp644	zinc finger protein 644
1426382_at	1.08632	Ppm1b	protein phosphatase 1B, magnesium dependent, beta isoform
1448864_at	1.08809	Snrk	SNF related kinase
1418997_at	1.08857	Lyrm5	LYR motif containing 5
1417308_at	1.08884	Pkm2	pyruvate kinase, muscle
1439480_at	1.08936	ENSMUSG00000075545	predicted gene, ENSMUSG00000075545
1459793_s_at	1.09086	Lyrm5	LYR motif containing 5 (Lyrm5), mRNA
1429771_at	1.09099	3110073H01Rik	RIKEN cDNA 3110073H01 gene
1437377_a_at	1.09251	Polrmt	polymerase (RNA) mitochondrial (DNA directed)
1453416_at	1.0928	Gas2l3	growth arrest-specific 2 like 3
1456844_at	1.09341	Camk2d	calcium/calmodulin-dependent protein kinase II, delta
1434107_at	1.09363	Spata2	spermatogenesis associated 2
1426906_at	1.09447	Ifi203	interferon activated gene 203
1430033_at	1.09499	5330431K02Rik	RIKEN cDNA 5330431K02 gene
1429491_s_at	1.09538	Rif1	Rap1 interacting factor 1 homolog (yeast)
1434843_at	1.09581	Fam179b	family with sequence similarity 179, member B
1424530_at	1.09587	Sec14l2	SEC14-like 2 (S. cerevisiae)
1415849_s_at	1.09854	Stmn1	stathmin 1
1435964_a_at	1.09961	Taok3	TAO kinase 3
1455222_a_at	1.09975	Ubp1	upstream binding protein 1
1439127_at	1.10005	AI314180	expressed sequence AI314180
1448199_at	1.10084	Ankrd10	ankyrin repeat domain 10
1417466_at	1.10148	Rgs5	regulator of G-protein signaling 5
1437280_s_at	1.10188	Serbp1	serpine1 mRNA binding protein 1
1460631_at	1.1021	Ogt	O-linked N-acetylglucosamine (GlcNAc) transferase (UDP-N-acetylglucosamine:polypeptide-N-acetylglucosaminyl transferase)
1435467_at	1.10221	Fgd6	FYVE, RhoGEF and PH domain containing 6
1460455_at	1.10248	Ubr3	ubiquitin protein ligase E3 component n-recognin 3
1433561_at	1.10296	Acap2	ArfGAP with coiled-coil, ankyrin repeat and PH domains 2
1454749_at	1.10297	Pcnt	pericentrin (kendrin)
1437031_at	1.10435	Acsl6	Acyl-CoA synthetase long-chain family member 6 (Acsl6), transcript variant 1, mRNA
1433481_at	1.10482	Fkbp14	FK506 binding protein 14
1420727_a_at	1.10488	Tmlhe	trimethyllysine hydroxylase, epsilon
1422450_at	1.10495	Ctnnd1	catenin (cadherin associated protein), delta 1
1444674_at	1.10539	AU015680	expressed sequence AU015680
1416976_at	1.10562	Stam2	signal transducing adaptor molecule (SH3 domain and ITAM motif) 2
1455434_a_at	1.10585	Ktn1	kinectin 1
1450012_x_at	1.1062	Ywhag	tyrosine 3-monooxygenase/tryptophan 5-monooxygenase activation protein, gamma polypeptide
1426583_at	1.10695	Atf2	activating transcription factor 2
1417859_at	1.10729	Gas7	growth arrest specific 7
1418659_at	1.10736	Clock	circadian locomoter output cycles kaput
1453658_at	1.10759	5830477G23Rik	RIKEN cDNA 5830477G23 gene
1460338_a_at	1.10881	Crlf3	cytokine receptor-like factor 3
1432313_at	1.11029	4933433F19Rik	RIKEN cDNA 4933433F19 gene
1435741_at	1.11056	Pde8b	phosphodiesterase 8B
1457174_at	1.11123	AU015680	expressed sequence AU015680
1434899_s_at	1.1114	Tnrc6a	trinucleotide repeat containing 6a
1448665_at	1.11448	Dmd	dystrophin, muscular dystrophy
1445817_at	1.11605	BB168181	expressed sequence BB168181
1452189_at	1.11654	Wdr82	WD repeat domain containing 82
1430919_at	1.11734	4930525F21Rik	RIKEN cDNA 4930525F21 gene
1452382_at	1.11921	Dnm3os	dynamin 3, opposite strand
1426369_at	1.1193	Far1	fatty acyl CoA reductase 1
1439862_at	1.12029	Rorb	RAR-related orphan receptor beta
1424521_at	1.12078	Zfand2b	zinc finger, AN1 type domain 2B
1456117_at	1.12087	Rrp1b	ribosomal RNA processing 1 homolog B (S. cerevisiae)
1429251_at	1.12164	Prdm2	PR domain containing 2, with ZNF domain
1437765_at	1.12208	Cpeb3	cytoplasmic polyadenylation element binding protein 3
1436921_at	1.12273	Atp7a	ATPase, Cu++ transporting, alpha polypeptide
1451096_at	1.12359	Ndufs2	NADH dehydrogenase (ubiquinone) Fe-S protein 2
1427338_at	1.12452	Crocc	ciliary rootlet coiled-coil, rootletin
1450059_at	1.12455	Fancg	Fanconi anemia, complementation group G
1417181_a_at	1.12549	Kifap3	kinesin-associated protein 3
1437041_at	1.12559	Sfrs18	splicing factor, arginine/serine-rich 18
1441801_at	1.12793	Kctd4	potassium channel tetramerisation domain containing 4
1416769_s_at	1.13029	Atp6v0b	ATPase, H+ transporting, lysosomal V0 subunit B
1419181_at	1.1308	Zfp326	zinc finger protein 326
1433441_at	1.13208	Fbxl5	F-box and leucine-rich repeat protein 5
1417815_a_at	1.13211	Serinc3	serine incorporator 3
1435882_at	1.13234	Ubap2l	ubiquitin associated protein 2-like
1453804_a_at	1.13286	Orc4l	origin recognition complex, subunit 4-like (S. cerevisiae)
1451652_a_at	1.13347	Tmem188	transmembrane protein 188
1434261_at	1.13517	Sipa1l2	signal-induced proliferation-associated 1 like 2
1450415_at	1.13552	Pde6a	phosphodiesterase 6A, cGMP-specific, rod, alpha
1455543_at	1.1358	Klhl18	kelch-like 18 (Drosophila)
1450877_at	1.13622	BC005537	cDNA sequence BC005537
1451434_s_at	1.13747	Gpatch8	G patch domain containing 8
1455121_at	1.13775	Lcor	ligand dependent nuclear receptor corepressor
1443399_at	1.13818	AU021001	expressed sequence AU021001
1444179_at	1.13894	A530023O14Rik	RIKEN cDNA A530023O14 gene
1424646_at	1.14005	Uckl1	uridine-cytidine kinase 1-like 1
1434062_at	1.14111	Rabgap1l	RAB GTPase activating protein 1-like
1460129_at	1.14302	Slc6a2	solute carrier family 6 (neurotransmitter transporter, noradrenalin), member 2
1452857_at	1.1449	Crebzf	CREB/ATF bZIP transcription factor
1455647_at	1.14607	Ar	androgen receptor
1427075_s_at	1.14658	Pcmtd2	protein-L-isoaspartate (D-aspartate) O-methyltransferase domain containing 2
1428986_at	1.14784	Slc17a7	solute carrier family 17 (sodium-dependent inorganic phosphate cotransporter), member 7
1452798_s_at	1.14854	Mapk1ip1	mitogen-activated protein kinase 1 interacting protein 1
1422447_at	1.14858	Ins1	insulin I
1454411_at	1.14899	4933406F09Rik	RIKEN cDNA 4933406F09 gene
1424852_at	1.15139	Mef2c	myocyte enhancer factor 2C
1460324_at	1.15155	Dnmt3a	DNA methyltransferase 3A
1455156_at	1.15224	Strn	striatin, calmodulin binding protein
1418054_at	1.15259	Neurod4	neurogenic differentiation 4
1434935_at	1.15265	Aak1	AP2 associated kinase 1
1436191_at	1.15364	Arid4a	AT rich interactive domain 4A (RBP1-like)
1426208_x_at	1.15441	Plagl1	pleiomorphic adenoma gene-like 1
1456631_at	1.15456	LOC100040766	similar to hCG2012694
1425288_at	1.15505	Samd11	sterile alpha motif domain containing 11
1423248_at	1.15522	Nktr	natural killer tumor recognition sequence
1447693_s_at	1.15601	Neo1	neogenin
1416934_at	1.15681	Mtm1	X-linked myotubular myopathy gene 1
1427467_a_at	1.15735	Rpgr /// Srpx	retinitis pigmentosa GTPase regulator /// sushi-repeat-containing protein
1449668_s_at	1.15788	Fnip1	folliculin interacting protein 1
1429222_at	1.15825	Pus3	pseudouridine synthase 3
1445684_s_at	1.16051	Hdac2	histone deacetylase 2
1442243_at	1.16063	Per3	period homolog 3 (Drosophila)
1430883_at	1.16088	4933402C05Rik	RIKEN cDNA 4933402C05 gene
1448709_at	1.16101	Arid1a	AT rich interactive domain 1A (SWI-like)
1434572_at	1.16168	Hdac9	histone deacetylase 9
1457404_at	1.16226	Nfkbiz	INAP mRNA for IL-1 inducible nuclear ankyrin-repeat protein
1454684_at	1.16395	Bbs7	Bardet-Biedl syndrome 7 (human)
1456179_at	1.16442	AU019176	expressed sequence AU019176
1437945_x_at	1.16638	100043064 /// Nap1l1	predicted gene, 100043064 /// nucleosome assembly protein 1-like 1
1458949_at	1.16653	5330434G04Rik	RIKEN cDNA 5330434G04 gene
1432298_at	1.16669	4921508M14Rik	RIKEN cDNA 4921508M14 gene
1428174_x_at	1.16768	Khsrp	KH-type splicing regulatory protein
1452268_at	1.16921	Fam76b	family with sequence similarity 76, member B
1423640_at	1.17039	Synpr	synaptoporin
1460597_at	1.17109	Asxl2	additional sex combs like 2 (Drosophila)
1434077_at	1.17176	Wdr37	WD repeat domain 37
1437634_at	1.17209	Thoc2	THO complex 2
1428908_at	1.17277	Rbm25	RNA binding motif protein 25
1433658_x_at	1.17361	Pcbp4	poly(rC) binding protein 4
1422879_at	1.17372	Sypl	synaptophysin-like protein
1436247_at	1.17456	Ints2	integrator complex subunit 2
1455740_at	1.17457	Hnrnpa1	heterogeneous nuclear ribonucleoprotein A1
1453852_at	1.17638	Ddx50	DEAD (Asp-Glu-Ala-Asp) box polypeptide 50
1457332_at	1.17651	Prmt3	protein arginine N-methyltransferase 3
1434882_at	1.17802	Mtdh	metadherin
1455184_at	1.18064	Mobkl1a	MOB1, Mps One Binder kinase activator-like 1A (yeast)
1418640_at	1.18087	Sirt1	sirtuin 1 (silent mating type information regulation 2, homolog) 1 (S. cerevisiae)
1451447_at	1.18189	Cuedc1	CUE domain containing 1
1452807_s_at	1.18212	Fam57b	family with sequence similarity 57, member B
1451663_a_at	1.18237	Trim3	tripartite motif-containing 3
1439527_at	1.18302	Pgr	progesterone receptor
1430982_at	1.18309	LOC100048559 /// Sfrs1	similar to splicing factor, arginine/serine-rich 1 (splicing factor 2, alternate splicing factor) /// splicing factor, arginine/serine-rich 1 (ASF/SF2)
1424458_at	1.18371	Kdm4c	lysine (K)-specific demethylase 4C
1426773_at	1.18426	Mfn1	mitofusin 1
1432343_at	1.18468	4930419G24Rik	RIKEN cDNA 4930419G24 gene
1435266_at	1.18558	A930041I02Rik	RIKEN cDNA A930041I02 gene
1456930_at	1.18569	Camsap1	calmodulin regulated spectrin-associated protein 1
1426352_s_at	1.18734	Tial1	Tia1 cytotoxic granule-associated RNA binding protein-like 1
1433742_at	1.1889	Kank1	KN motif and ankyrin repeat domains 1
1455760_at	1.18929	Slc9a5	solute carrier family 9 (sodium/hydrogen exchanger), member 5
1451536_at	1.18964	Mtfr1	mitochondrial fission regulator 1
1438516_at	1.19015	Rif1	Rap1 interacting factor 1 homolog (yeast), mRNA (cDNA clone IMAGE:4503215)
1438540_at	1.19148	Col25a1	collagen, type XXV, alpha 1
1452781_a_at	1.19352	Gtf3c2	general transcription factor IIIC, polypeptide 2, beta
1435291_at	1.19359	Lemd3	LEM domain containing 3
1417386_at	1.19449	Npepps	aminopeptidase puromycin sensitive
1438018_at	1.19504	Hook1	hook homolog 1 (Drosophila)
1426288_at	1.19759	Lrp4	low density lipoprotein receptor-related protein 4
1437103_at	1.20026	Igf2bp2	insulin-like growth factor 2 mRNA binding protein 2
1431960_at	1.20031	Wwox	WW domain-containing oxidoreductase
1416545_at	1.20203	Zdhhc7	zinc finger, DHHC domain containing 7
1426570_a_at	1.203	Frk	fyn-related kinase
1435152_at	1.20467	Leng8	leukocyte receptor cluster (LRC) member 8
1457961_at	1.20482	Lpgat1	Lysophosphatidylglycerol acyltransferase 1, mRNA (cDNA clone IMAGE:5362498)
1442325_at	1.20612	Tbc1d24	TBC1 domain family, member 24
1442240_at	1.20681	Ctr9	Ctr9, Paf1/RNA polymerase II complex component, homolog (S. cerevisiae)
1449587_a_at	1.20744	Prol1	proline rich, lacrimal 1
1443252_at	1.20756	Rnf144b	ring finger protein 144B
1421664_a_at	1.20824	Styx	serine/threonine/tyrosine interaction protein
1438834_at	1.20967	Mospd2	motile sperm domain containing 2
1422621_at	1.20996	Ranbp2	RAN binding protein 2
1434765_at	1.21067	Ep300	E1A binding protein p300
1455657_at	1.21192	Smg1	SMG1 homolog, phosphatidylinositol 3-kinase-related kinase (C. elegans)
1452377_at	1.21368	Mll1	myeloid/lymphoid or mixed-lineage leukemia 1
1418012_at	1.21378	Sh3glb1	SH3-domain GRB2-like B1 (endophilin)
1453160_at	1.21674	Med13	mediator complex subunit 13
1424665_at	1.218	Gpatch8	G patch domain containing 8
1451263_a_at	1.21883	Fabp4	fatty acid binding protein 4, adipocyte
1421835_at	1.21885	Mtap7	microtubule-associated protein 7
1457365_at	1.21915	EG628262	PREDICTED: Mus musculus predicted gene, EG628262 (EG628262), mRNA
1446900_at	1.21945	D1Ertd218e	DNA segment, Chr 1, ERATO Doi 218, expressed
1420618_at	1.22132	Cpeb4	cytoplasmic polyadenylation element binding protein 4
1428408_a_at	1.22195	Fam62b	family with sequence similarity 62, member B
1432757_at	1.22196	2900011L18Rik	RIKEN cDNA 2900011L18 gene
1449889_a_at	1.22243	Ociad1	OCIA domain containing 1
1460366_at	1.22308	Eml3	echinoderm microtubule associated protein like 3
1427102_at	1.2252	Slfn4	schlafen 4
1440836_at	1.22538	Setd1b	SET domain containing 1B
1451684_a_at	1.22628	Bicd1	bicaudal D homolog 1 (Drosophila)
1441550_at	1.2273	9330184L24Rik	RIKEN cDNA 9330184L24 gene
1438824_at	1.2281	Slc20a1	solute carrier family 20, member 1
1435550_at	1.22921	C430014K11Rik	RIKEN cDNA C430014K11 gene
1428846_at	1.22999	Ttc14	tetratricopeptide repeat domain 14
1433784_at	1.23177	9030612M13Rik	RIKEN cDNA 9030612M13 gene
1434179_at	1.23179	Mll3	myeloid/lymphoid or mixed-lineage leukemia 3
1449080_at	1.23273	Hdac2	histone deacetylase 2
1429811_at	1.23307	4933424B01Rik	RIKEN cDNA 4933424B01 gene
1421646_a_at	1.23555	Pias3	protein inhibitor of activated STAT 3
1416471_at	1.23625	Cept1	choline/ethanolaminephosphotransferase 1
1451738_at	1.23654	Ogt	O-linked N-acetylglucosamine (GlcNAc) transferase (UDP-N-acetylglucosamine:polypeptide-N-acetylglucosaminyl transferase)
1453706_at	1.23698	2900042A17Rik	RIKEN cDNA 2900042A17 gene
1428866_at	1.2388	2810037O22Rik	RIKEN cDNA 2810037O22 gene
1457445_at	1.23894	Trps1	trichorhinophalangeal syndrome I (human)
1439618_at	1.23953	Pde10a	phosphodiesterase 10A
1422521_at	1.23977	Dctn1	dynactin 1
1455159_at	1.24052	Appl1	adaptor protein, phosphotyrosine interaction, PH domain and leucine zipper containing 1
1450504_a_at	1.24078	Agpat3	1-acylglycerol-3-phosphate O-acyltransferase 3
1446147_at	1.2432	Rbm39	RNA binding motif protein 39
1441921_x_at	1.24358	Esrrb	estrogen related receptor, beta
1459143_at	1.24457	Chchd3	coiled-coil-helix-coiled-coil-helix domain containing 3
1452813_a_at	1.24491	Tmem188	transmembrane protein 188
1429009_at	1.24531	Snrnp70	small nuclear ribonucleoprotein 70 (U1)
1438673_at	1.24588	Slc4a7	solute carrier family 4, sodium bicarbonate cotransporter, member 7
1438130_at	1.24701	Taf15	TAF15 RNA polymerase II, TATA box binding protein (TBP)-associated factor
1436162_at	1.24729	C730048C13Rik	RIKEN cDNA C730048C13 gene
1435062_at	1.24729	1500001A10Rik	RIKEN cDNA 1500001A10 gene
1426469_a_at	1.24793	Tbp	TATA box binding protein
1428539_at	1.24797	Smg1	SMG1 homolog, phosphatidylinositol 3-kinase-related kinase (C. elegans)
1434875_a_at	1.24836	Hmgn3	high mobility group nucleosomal binding domain 3
1427134_at	1.24894	Sfrs12	splicing factor, arginine/serine-rich 12
1423663_at	1.24917	Flcn	folliculin
1455164_at	1.25499	Cdgap	CDC42 GTPase-activating protein
1454904_at	1.25763	Mtm1	X-linked myotubular myopathy gene 1
1434394_at	1.25883	N4bp2	NEDD4 binding protein 2
1439840_at	1.25912	Polb	polymerase (DNA directed), beta
1437598_at	1.26102	Zbtb20	zinc finger and BTB domain containing 20
1421447_at	1.26224	LOC100048479 /// Onecut1	similar to hepatocyte nuclear factor 6 beta /// one cut domain, family member 1
1425222_x_at	1.26564	D630002G06Rik	RIKEN cDNA D630002G06 gene
1437797_at	1.26852	Atp2a2	ATPase, Ca++ transporting, cardiac muscle, slow twitch 2
1428517_at	1.26917	Wdfy3	WD repeat and FYVE domain containing 3
1446719_at	1.26954	Atad2b	ATPase family, AAA domain containing 2B
1458264_at	1.27222	AW046200	expressed sequence AW046200
1417356_at	1.27329	Peg3	paternally expressed 3
1429535_at	1.27384	Armc8	armadillo repeat containing 8
1434109_at	1.27564	Sh3bgrl2	SH3 domain binding glutamic acid-rich protein like 2
1455083_at	1.27853	Atp11c	ATPase, class VI, type 11C
1427036_a_at	1.27864	Eif4g1	eukaryotic translation initiation factor 4, gamma 1
1454384_at	1.28029	2900057C01Rik	RIKEN cDNA 2900057C01 gene
1432007_s_at	1.28059	Ap2a2	adaptor protein complex AP-2, alpha 2 subunit
1452768_at	1.28254	Tex261	testis expressed gene 261
1426684_at	1.28384	Cnot6	CCR4-NOT transcription complex, subunit 6
1435676_at	1.28389	Cep164	centrosomal protein 164
1423107_at	1.28572	Ube2b	ubiquitin-conjugating enzyme E2B, RAD6 homology (S. cerevisiae)
1456790_at	1.28657	Zfp800	zinc finger protein 800
1453251_at	1.28771	Dhx30	DEAH (Asp-Glu-Ala-His) box polypeptide 30 (Dhx30), mRNA
1436694_s_at	1.28957	Neurod4	neurogenic differentiation 4
1435594_at	1.29152	Atl2	atlastin GTPase 2
1420988_at	1.29218	Polh	polymerase (DNA directed), eta (RAD 30 related)
1436982_at	1.29391	Tnrc6b	trinucleotide repeat containing 6b
1426807_at	1.29447	Lta4h	Mus musculus, clone IMAGE:5009780, mRNA
1435240_at	1.29567	Baz2b	bromodomain adjacent to zinc finger domain, 2B
1442111_at	1.29904	D430033H22Rik	RIKEN cDNA D430033H22 gene
1437206_at	1.29957	Setd5	SET domain containing 5
1438538_at	1.30116	Mecp2	methyl CpG binding protein 2
1428779_at	1.30193	Zbtb41	zinc finger and BTB domain containing 41 homolog
1417206_at	1.30219	Urod	uroporphyrinogen decarboxylase
1436325_at	1.30408	Rora	RAR-related orphan receptor alpha
1438127_at	1.3049	LOC552906	hypothetical LOC552906
1445047_at	1.30702	C79246	expressed sequence C79246
1437274_at	1.30969	Copa	coatomer protein complex subunit alpha
1438999_a_at	1.31086	Nfat5	nuclear factor of activated T-cells 5
1431256_at	1.31501	5033423O07Rik	RIKEN cDNA 5033423O07 gene
1428773_s_at	1.31807	Bcor	BCL6 interacting corepressor
1437239_x_at	1.31823	Phc2	polyhomeotic-like 2 (Drosophila)
1434613_at	1.31905	1810013L24Rik	RIKEN cDNA 1810013L24 gene
1427079_at	1.32308	Mapre3	microtubule-associated protein, RP/EB family, member 3
1426279_at	1.32336	5830415L20Rik	RIKEN cDNA 5830415L20 gene
1443859_at	1.32361	LOC100045795 /// Rsbn1	similar to mKIAA3002 protein /// rosbin, round spermatid basic protein 1
1434082_at	1.32694	Pctk2	PCTAIRE-motif protein kinase 2
1458358_at	1.32706	Pank2	pantothenate kinase 2 (Hallervorden-Spatz syndrome)
1452430_s_at	1.32787	LOC100048559 /// Sfrs1	similar to splicing factor, arginine/serine-rich 1 (splicing factor 2, alternate splicing factor) /// splicing factor, arginine/serine-rich 1 (ASF/SF2)
1435405_at	1.33173	Setd4	SET domain containing 4
1425168_at	1.33288	Gngt1	guanine nucleotide binding protein (G protein), gamma transducing activity polypeptide 1
1421489_a_at	1.33523	2010106E10Rik	RIKEN cDNA 2010106E10 gene
1428982_at	1.33771	Atad2b	ATPase family, AAA domain containing 2B
1416532_at	1.33885	Trrap	transformation/transcription domain-associated protein
1456914_at	1.34073	Slc16a4	Solute carrier family 16 (monocarboxylic acid transporters), member 4 (Slc16a4), mRNA
1433604_x_at	1.34117	Aldoa	aldolase A, fructose-bisphosphate
1444353_at	1.34372	C030040A22Rik	RIKEN cDNA C030040A22 gene
1434989_at	1.34401	Unc80	unc-80 homolog (C. elegans)
1434390_at	1.34446	LOC100270747	hypothetical LOC100270747
1451053_a_at	1.34726	Mdm1	transformed mouse 3T3 cell double minute 1
1436976_a_at	1.34763	Yod1	YOD1 OTU deubiquitinating enzyme 1 homologue (S. cerevisiae)
1441558_at	1.3498	D230044B12Rik	RIKEN cDNA D230044B12 gene
1415872_at	1.35243	Hnrnph1	heterogeneous nuclear ribonucleoprotein H1
1437533_at	1.3588	Xiap	X-linked inhibitor of apoptosis
1418406_at	1.36296	Pde8a	phosphodiesterase 8A
1424666_at	1.3693	Gpatch8	G patch domain containing 8
1429996_at	1.36934	6330417A16Rik	RIKEN cDNA 6330417A16 gene
1455491_at	1.37224	Hnrnph3	heterogeneous nuclear ribonucleoprotein H3
1429148_at	1.37736	Nfic	nuclear factor I/C
1439635_at	1.37938	Rgs9	regulator of G-protein signaling 9
1437105_at	1.38121	Kdm5a	lysine (K)-specific demethylase 5A
1433172_at	1.38297	3110049I03Rik	RIKEN cDNA 3110049I03 gene
1426900_at	1.38341	Jmjd1c	jumonji domain containing 1C
1441768_at	1.38434	9430051O21Rik	RIKEN cDNA 9430051O21 gene
1435157_at	1.38794	Hook3	hook homolog 3 (Drosophila)
1451115_at	1.38935	Pias3	protein inhibitor of activated STAT 3
1421399_at	1.38974	Insm1	insulinoma-associated 1
1420326_s_at	1.38988	Cramp1l	Crm, cramped-like (Drosophila)
1455294_at	1.39285	1110029L17Rik	RIKEN cDNA 1110029L17 gene
1455110_at	1.39599	Gabpb2	GA repeat binding protein, beta 2
1457264_at	1.39612	Phf20l1	PHD finger protein 20-like 1
1430264_at	1.39707	2610030P05Rik	RIKEN cDNA 2610030P05 gene
1429316_at	1.39723	Rasgef1a	RasGEF domain family, member 1A
1427902_at	1.39964	LOC100046744 /// Srrm2	similar to Serine/arginine repetitive matrix protein 2 /// serine/arginine repetitive matrix 2
1416387_at	1.40095	Pip4k2c	phosphatidylinositol-5-phosphate 4-kinase, type II, gamma
1444096_at	1.40567	Zfr	Zinc finger RNA binding protein, mRNA (cDNA clone IMAGE:3154019)
1457616_at	1.40772	ENSMUSG00000074853	predicted gene, ENSMUSG00000074853
1429504_at	1.41518	Rnpc3	RNA-binding region (RNP1, RRM) containing 3
1457181_at	1.41519	Pppde2	PPPDE peptidase domain containing 2
1438249_at	1.416	Usp7	ubiquitin specific peptidase 7
1439330_at	1.41724	D230040J21Rik	RIKEN cDNA D230040J21 gene
1433757_a_at	1.41794	Nisch	nischarin
1446036_at	1.41794	AU018728	expressed sequence AU018728
1429097_at	1.43066	C030044C12Rik	RIKEN cDNA C030044C12 gene
1426709_a_at	1.43221	Usp33	ubiquitin specific peptidase 33
1428232_at	1.43248	Cpsf6	cleavage and polyadenylation specific factor 6
1435397_at	1.43343	Zbtb44	zinc finger and BTB domain containing 44
1458305_at	1.4401	Tmtc3	Transmembrane and tetratricopeptide repeat containing 3 (Tmtc3), transcript variant 1, mRNA
1446144_at	1.4461	Pex5l	peroxisomal biogenesis factor 5-like
1452224_at	1.44853	Morc3	microrchidia 3
1437426_at	1.45417	Wac	WW domain containing adaptor with coiled-coil (Wac), mRNA
1437789_at	1.45607	Birc6	baculoviral IAP repeat-containing 6
1447526_at	1.45787	D5Ertd255e	DNA segment, Chr 5, ERATO Doi 255, expressed
1435664_at	1.45823	Zfp397	zinc finger protein 397
1439477_at	1.46114	Ube2b	ubiquitin-conjugating enzyme E2B, RAD6 homology (S. cerevisiae)
1434841_at	1.46412	Ino80d	INO80 complex subunit D
1458233_at	1.46514	Fryl	furry homolog-like (Drosophila)
1420897_at	1.46546	Snap23	synaptosomal-associated protein 23
1424699_at	1.47025	Ccdc136	coiled-coil domain containing 136
1434014_at	1.47074	Atg4c	autophagy-related 4C (yeast)
1431202_at	1.47139	Herc3	hect domain and RLD 3
1438517_at	1.47459	Wwox	WW domain-containing oxidoreductase
1417946_at	1.47517	Abhd3	abhydrolase domain containing 3
1441370_at	1.47685	Tmcc1	Transmembrane and coiled coil domains 1, mRNA (cDNA clone IMAGE:3968813)
1435591_at	1.47744	AI426330	expressed sequence AI426330
1445881_at	1.48036	2310035P21Rik	RIKEN cDNA 2310035P21 gene
1435538_at	1.48375	0610030E20Rik	RIKEN cDNA 0610030E20 gene
1425642_at	1.48833	Cep290	centrosomal protein 290
1419392_at	1.48859	Pclo	piccolo (presynaptic cytomatrix protein)
1426218_at	1.4893	Glcci1	glucocorticoid induced transcript 1
1446715_at	1.49069	Abca13	ATP-binding cassette, sub-family A (ABC1), member 13
1438495_at	1.49553	Top1	topoisomerase (DNA) I
1429237_at	1.4966	Stx16	syntaxin 16
1428607_at	1.4999	Araf	v-raf murine sarcoma 3611 viral oncogene homolog
1456689_at	1.50681	Rnf10	Ring finger protein 10, mRNA (cDNA clone MGC:12014 IMAGE:3602969)
1425371_at	1.51162	Polb	polymerase (DNA directed), beta
1454699_at	1.51241	LOC100047324 /// Sesn1	similar to Sesn1 protein /// sestrin 1
1450893_a_at	1.51752	Ubap1	ubiquitin-associated protein 1
1425142_a_at	1.51935	Hnrnpd	heterogeneous nuclear ribonucleoprotein D
1453399_at	1.52396	Ccnt2	cyclin T2
1433993_at	1.52467	4931406P16Rik	RIKEN cDNA 4931406P16 gene
1456141_x_at	1.52918	Brcc3	BRCA1/BRCA2-containing complex, subunit 3
1435867_at	1.53522	Jhdm1d	jumonji C domain-containing histone demethylase 1 homolog D (S. cerevisiae)
1450903_at	1.54219	Rad23b	RAD23b homolog (S. cerevisiae)
1453468_at	1.54262	4930430F08Rik	RIKEN cDNA 4930430F08 gene
1420752_at	1.54979	Dtx3 /// LOC100045005	deltex 3 homolog (Drosophila) /// similar to Deltex3
1455865_at	1.55143	Insm1	insulinoma-associated 1
1437353_at	1.55968	Setd1b	SET domain containing 1B
1440038_at	1.56338	B430007K19Rik	RIKEN cDNA B430007K19 gene
1424692_at	1.56713	2810055F11Rik	RIKEN cDNA 2810055F11 gene
1452438_s_at	1.57782	LOC100046932 /// Taf4a	similar to TAF4A RNA polymerase II, TATA box binding protein (TBP)-associated factor /// TAF4A RNA polymerase II, TATA box binding protein (TBP)-associated factor
1437862_at	1.57933	Rbm25	RNA binding motif protein 25
1433205_at	1.58342	Ndfip2	Nedd4 family interacting protein 2
1438896_at	1.58807	Dnajc6	DnaJ (Hsp40) homolog, subfamily C, member 6
1442278_at	1.59333	Kdm5b	Jumonji, AT rich interactive domain 1B (Rbp2 like) (Jarid1b), mRNA
1453174_at	1.5934	2310076G13Rik	RIKEN cDNA 2310076G13 gene
1436632_at	1.59347	Ubn2	ubinuclein 2
1425087_at	1.5954	2310003F16Rik	RIKEN cDNA 2310003F16 gene
1460602_at	1.60225	Dlc1	deleted in liver cancer 1
1458414_at	1.60252	D2Ertd93e	DNA segment, Chr 2, ERATO Doi 93, expressed
1433568_at	1.60321	Papd4	PAP associated domain containing 4
1429722_at	1.62967	Zbtb4	zinc finger and BTB domain containing 4
1457336_at	1.63601	R3hdm1	R3H domain 1 (binds single-stranded nucleic acids)
1437200_at	1.64707	Fcho2	FCH domain only 2
1455140_at	1.66495	Pitpnm3	PITPNM family member 3
1457913_at	1.67433	5730601F06Rik	RIKEN cDNA 5730601F06 gene
1453298_at	1.67454	Ptpn21	protein tyrosine phosphatase, non-receptor type 21
1457528_at	1.68907	Slc4a7	solute carrier family 4, sodium bicarbonate cotransporter, member 7
1456659_at	1.69634	LOC552902	hypothetical LOC552902
1440223_at	1.70437	Rbm6	RNA binding motif protein 6
1424800_at	1.70454	Enah	enabled homolog (Drosophila)
1438798_at	1.70927	4931406P16Rik	RIKEN cDNA 4931406P16 gene
1428833_at	1.71798	4930406D14Rik	RIKEN cDNA 4930406D14 gene
1452418_at	1.74015	1200016E24Rik	RIKEN cDNA 1200016E24 gene
1439342_at	1.74811	Clpx	ClpX protein
1453385_at	1.75851	Xiap	X-linked inhibitor of apoptosis
1451285_at	1.76932	Fus	fusion, derived from t(12;16) malignant liposarcoma (human)
1431357_a_at	1.79011	Rpgrip1	retinitis pigmentosa GTPase regulator interacting protein 1
1436165_at	1.79012	Luc7l2	LUC7-like 2 (S. cerevisiae)
1456135_s_at	1.80642	Pxn	paxillin
1431367_at	1.80889	2011-03-01	membrane-associated ring finger (C3HC4) 1
1429169_at	1.81289	Rbm3	RNA binding motif protein 3
1438390_s_at	1.855	Pttg1	pituitary tumor-transforming gene 1
1429331_at	1.85912	4632427E13Rik	RIKEN cDNA 4632427E13 gene
1453238_s_at	1.88614	1200016E24Rik /// 3930401B19Rik /// A130040M12Rik /// E430024C06Rik	RIKEN cDNA 1200016E24 gene /// RIKEN cDNA 3930401B19 gene /// RIKEN cDNA A130040M12 gene /// RIKEN cDNA E430024C06 gene
1443160_at	1.95138	Sbf2	SET binding factor 2, mRNA (cDNA clone IMAGE:4527932)
1458012_at	1.95181	Dach2	dachshund 2 (Drosophila)
1440717_at	1.96034	AA407881	expressed sequence AA407881
1456993_at	1.98205	D2Ertd640e	DNA segment, Chr 2, ERATO Doi 640, expressed
1440307_at	2.00035	Gtf3c2	general transcription factor IIIC, polypeptide 2, beta
1438515_at	2.02057	Zfp207	zinc finger protein 207
1458438_at	2.02093	Ccdc122	coiled-coil domain containing 122
1420511_at	2.04378	Prph2	peripherin 2
1417134_at	2.10597	Srpk2	serine/arginine-rich protein specific kinase 2
1457304_at	2.11715	D13Ertd787e	DNA segment, Chr 13, ERATO Doi 787, expressed
1424784_at	2.14884	OTTMUSG00000010657	predicted gene, OTTMUSG00000010657
1435746_at	2.16061	Srpk2	serine/arginine-rich protein specific kinase 2
1451635_at	2.19662	C730048C13Rik /// D630002G06Rik	RIKEN cDNA C730048C13 gene /// RIKEN cDNA D630002G06 gene
1447850_x_at	2.25165	Zfand3	zinc finger, AN1-type domain 3
1448603_at	2.2971	Srpk2	serine/arginine-rich protein specific kinase 2
1455004_at	2.30093	D2Wsu81e	DNA segment, Chr 2, Wayne State University 81, expressed
1429427_s_at	2.39441	Tcf7l2	transcription factor 7-like 2, T-cell specific, HMG-box
1456518_at	2.39497	4930422I07Rik	RIKEN cDNA 4930422I07 gene
1445273_at	2.41319	D10Ertd638e	DNA segment, Chr 10, ERATO Doi 638, expressed
1426604_at	2.47443	Rnasel	ribonuclease L (2', 5'-oligoisoadenylate synthetase-dependent)
1428368_at	2.51092	Arhgap21	Rho GTPase activating protein 21
1446317_at	2.55288	Arid4b	AT rich interactive domain 4B (RBP1-like)
1440173_x_at	2.56119	Selp	selectin, platelet
1441330_at	2.61392	Crb1	crumbs homolog 1 (Drosophila)
1431372_at	2.78693	Srpk2	serine/arginine-rich protein specific kinase 2
1438123_at	2.82651	ENSMUSG00000057924	CDNA fis, clone TRACH3037696
1431032_at	2.86023	Agl	amylo-1,6-glucosidase, 4-alpha-glucanotransferase
1458491_at	2.88076	4930422I07Rik	RIKEN cDNA 4930422I07 gene
1449775_x_at	2.95136	EG545750 /// Slc35a4	predicted gene, EG545750 /// solute carrier family 35, member A4
1447839_x_at	3.14436	Adm	adrenomedullin
1441464_at	3.15737	A630035D09Rik	RIKEN cDNA A630035D09 gene
1438639_x_at	3.55525	Exoc3l2	PREDICTED: Mus musculus RIKEN cDNA 4933417E01 gene (4933417E01Rik), mRNA
1450065_at	3.77954	Adcy7	adenylate cyclase 7
1457655_x_at	3.85211	Arhgap27	Rho GTPase activating protein 27 (Arhgap27), transcript variant 1, mRNA
1438628_x_at	4.11791	Cntn3	contactin 3
1440837_at	7.40461	H2-Ob	histocompatibility 2, O region beta locus

## Sheet: P14-upregulated
Probe Set ID	Fold change([KO-b-P14] vs [WT-b-P14])	Gene Symbol	Gene Title
1444179_at	4.85522	A530023O14Rik	RIKEN cDNA A530023O14 gene
1435302_at	4.57557	Taf4b	TAF4B RNA polymerase II, TATA box binding protein (TBP)-associated factor
1460607_at	4.45716	Igsf11	immunoglobulin superfamily, member 11
1443252_at	4.25162	Rnf144b	ring finger protein 144B
1434939_at	4.04941	Foxf1a	forkhead box F1a
1436826_at	4.04288	Tmtc3	transmembrane and tetratricopeptide repeat containing 3
1457528_at	4.01683	Slc4a7	solute carrier family 4, sodium bicarbonate cotransporter, member 7
1458305_at	3.9868	Tmtc3	Transmembrane and tetratricopeptide repeat containing 3 (Tmtc3), transcript variant 1, mRNA
1444096_at	3.71346	Zfr	Zinc finger RNA binding protein, mRNA (cDNA clone IMAGE:3154019)
1457445_at	3.70988	Trps1	trichorhinophalangeal syndrome I (human)
1429754_a_at	3.67902	4933406F09Rik	RIKEN cDNA 4933406F09 gene
1435179_at	3.6624	C130071C03Rik	RIKEN cDNA C130071C03 gene
1454384_at	3.61386	2900057C01Rik	RIKEN cDNA 2900057C01 gene
1456860_at	3.59029	Cdc26	cell division cycle 26
1442341_at	3.52836	Kalrn	kalirin, RhoGEF kinase
1435096_at	3.50773	Ric8b	resistance to inhibitors of cholinesterase 8 homolog B (C. elegans)
1442769_at	3.42864	Mybpc1	myosin binding protein C, slow-type
1457174_at	3.42761	AU015680	expressed sequence AU015680
1459597_at	3.41466	Mtpn	myotrophin
1441801_at	3.39748	Kctd4	potassium channel tetramerisation domain containing 4
1439527_at	3.39204	Pgr	progesterone receptor
1460597_at	3.38467	Asxl2	additional sex combs like 2 (Drosophila)
1452741_s_at	3.29802	Gpd2	glycerol phosphate dehydrogenase 2, mitochondrial
1447992_s_at	3.21787	Pcsk2	proprotein convertase subtilisin/kexin type 2
1433993_at	3.20068	4931406P16Rik	RIKEN cDNA 4931406P16 gene
1440836_at	3.18959	Setd1b	SET domain containing 1B
1459468_at	3.14516	C79743	expressed sequence C79743
1454348_at	3.14258	4933407C09Rik	RIKEN cDNA 4933407C09 gene
1436982_at	3.13212	Tnrc6b	trinucleotide repeat containing 6b
1440285_at	3.13019	Ppp1r9a	protein phosphatase 1, regulatory (inhibitor) subunit 9A
1456936_at	3.12098	Cabp4	calcium binding protein 4
1441607_at	3.11777	AU015603	expressed sequence AU015603
1443399_at	3.07111	AU021001	expressed sequence AU021001
1456238_at	3.0686	OTTMUSG00000003825	predicted gene, OTTMUSG00000003825
1446144_at	3.05046	Pex5l	peroxisomal biogenesis factor 5-like
1430112_at	3.03156	Wdr66	WD repeat domain 66
1455331_at	3.00932	Plekhm3	pleckstrin homology domain containing, family M, member 3
1456130_at	2.97036	LOC553091	hypothetical LOC553091
1457858_at	2.96345	EG226957	predicted gene, EG226957
1438410_at	2.94787	Prtg	protogenin homolog (Gallus gallus)
1434122_at	2.91998	Fbxo27	F-box protein 27
1437041_at	2.91883	Sfrs18	splicing factor, arginine/serine-rich 18
1455144_s_at	2.90634	AU040829	expressed sequence AU040829
1433699_at	2.90468	Tnfaip3	tumor necrosis factor, alpha-induced protein 3
1443485_at	2.90031	Epha7	Eph receptor A7
1435291_at	2.89985	Lemd3	LEM domain containing 3
1434265_s_at	2.89761	Ank2	ankyrin 2, brain
1443977_at	2.89562	E130014H10Rik	RIKEN cDNA E130014H10 gene
1456215_at	2.89372	Tfam	transcription factor A, mitochondrial
1432720_at	2.88789	4833412K13Rik	RIKEN cDNA 4833412K13 gene
1459854_s_at	2.87751	Dynlt3	dynein light chain Tctex-type 3
1436287_at	2.87575	ENSMUSG00000074303	predicted gene, ENSMUSG00000074303
1453700_s_at	2.86279	4933403O03Rik /// EG245263	RIKEN cDNA 4933403O03 gene /// predicted gene, EG245263
1456144_at	2.85937	Nav3	neuron navigator 3
1454749_at	2.8488	Pcnt	pericentrin (kendrin)
1457264_at	2.83601	Phf20l1	PHD finger protein 20-like 1
1455554_at	2.83262	A830039N20Rik	RIKEN cDNA A830039N20 gene
1429722_at	2.82319	Zbtb4	zinc finger and BTB domain containing 4
1447905_x_at	2.81526	Nup62	nucleoporin 62
1458233_at	2.81338	Fryl	furry homolog-like (Drosophila)
1456790_at	2.81215	Zfp800	zinc finger protein 800
1446871_at	2.77684	D7Ertd481e	DNA segment, Chr 7, ERATO Doi 481, expressed
1430583_at	2.77633	Nrcam	neuron-glia-CAM-related cell adhesion molecule
1455164_at	2.77256	Cdgap	CDC42 GTPase-activating protein
1453174_at	2.76681	2310076G13Rik	RIKEN cDNA 2310076G13 gene
1449668_s_at	2.76194	Fnip1	folliculin interacting protein 1
1437031_at	2.75769	Acsl6	Acyl-CoA synthetase long-chain family member 6 (Acsl6), transcript variant 1, mRNA
1458012_at	2.75484	Dach2	dachshund 2 (Drosophila)
1432942_at	2.75437	5730408A14Rik	RIKEN cDNA 5730408A14 gene
1453316_at	2.7503	4933401F05Rik	RIKEN cDNA 4933401F05 gene
1433634_at	2.73793	Irf2bp2	interferon regulatory factor 2 binding protein 2
1439850_at	2.72863	BC066028	cDNA sequence BC066028
1429508_at	2.7239	2310057M21Rik	RIKEN cDNA 2310057M21 gene
1430083_at	2.70584	2610307P16Rik	RIKEN cDNA 2610307P16 gene
1435739_at	2.68763	Lats1	large tumor suppressor
1439480_at	2.6742	ENSMUSG00000075545	predicted gene, ENSMUSG00000075545
1459423_at	2.67264	Meis1	Meis homeobox 1
1429394_at	2.66361	A130010J15Rik	RIKEN cDNA A130010J15 gene
1435095_at	2.65386	C030009O12Rik	RIKEN cDNA C030009O12 gene
1445710_x_at	2.65294	Duxbl	double homeobox B-like
1443859_at	2.64531	LOC100045795 /// Rsbn1	similar to mKIAA3002 protein /// rosbin, round spermatid basic protein 1
1455029_at	2.64438	Kif21a	kinesin family member 21A
1454411_at	2.63779	4933406F09Rik	RIKEN cDNA 4933406F09 gene
1443694_at	2.62444	Rgs20	regulator of G-protein signaling 20
1430662_at	2.60794	9430091E24Rik	RIKEN cDNA 9430091E24 gene
1434246_at	2.60781	L3mbtl3	l(3)mbt-like 3 (Drosophila)
1455159_at	2.60689	Appl1	adaptor protein, phosphotyrosine interaction, PH domain and leucine zipper containing 1
1430264_at	2.59706	2610030P05Rik	RIKEN cDNA 2610030P05 gene
1433172_at	2.59508	3110049I03Rik	RIKEN cDNA 3110049I03 gene
1436191_at	2.59469	Arid4a	AT rich interactive domain 4A (RBP1-like)
1434967_at	2.58815	Zswim6	zinc finger, SWIM domain containing 6
1436156_at	2.58222	Ccar1	cell division cycle and apoptosis regulator 1
1459143_at	2.58183	Chchd3	coiled-coil-helix-coiled-coil-helix domain containing 3
1456141_x_at	2.57074	Brcc3	BRCA1/BRCA2-containing complex, subunit 3
1432313_at	2.56995	4933433F19Rik	RIKEN cDNA 4933433F19 gene
1455647_at	2.56817	Ar	androgen receptor
1453676_at	2.56541	A930041D05Rik	RIKEN cDNA A930041D05 gene
1447526_at	2.5552	D5Ertd255e	DNA segment, Chr 5, ERATO Doi 255, expressed
1431159_at	2.5535	Macrod2	MACRO domain containing 2
1437789_at	2.55182	Birc6	baculoviral IAP repeat-containing 6
1440962_at	2.54292	Slc8a3	solute carrier family 8 (sodium/calcium exchanger), member 3
1432787_at	2.53538	6720420G18Rik	RIKEN cDNA 6720420G18 gene
1456689_at	2.53416	Rnf10	Ring finger protein 10, mRNA (cDNA clone MGC:12014 IMAGE:3602969)
1434274_at	2.52513	Mycbp2	MYC binding protein 2
1438125_at	2.50883	C230085N15Rik	RIKEN cDNA C230085N15 gene
1458523_at	2.50618	Zfml	zinc finger, matrin-like
1430465_at	2.50198	Raly	hnRNP-associated with lethal yellow
1434107_at	2.4948	Spata2	spermatogenesis associated 2
1437149_at	2.48191	Slc6a6	solute carrier family 6 (neurotransmitter transporter, taurine), member 6
1457404_at	2.46813	Nfkbiz	INAP mRNA for IL-1 inducible nuclear ankyrin-repeat protein
1432088_at	2.46607	Veph1	ventricular zone expressed PH domain homolog 1 (zebrafish)
1455760_at	2.46275	Slc9a5	solute carrier family 9 (sodium/hydrogen exchanger), member 5
1455266_at	2.45125	Kif5c	kinesin family member 5C
1431433_at	2.44776	Sbf2	SET binding factor 2
1440681_at	2.44478	Chrna7	cholinergic receptor, nicotinic, alpha polypeptide 7
1439780_at	2.44271	Rpl7l1	ribosomal protein L7-like 1
1453034_at	2.43516	Zfp251	zinc finger protein 251
1435805_at	2.43326	Lin7a	lin-7 homolog A (C. elegans)
1437105_at	2.43149	Kdm5a	lysine (K)-specific demethylase 5A
1434077_at	2.43126	Wdr37	WD repeat domain 37
1434550_at	2.43008	3830406C13Rik	RIKEN cDNA 3830406C13 gene
1431607_at	2.42533	Lypla1	lysophospholipase 1
1439387_x_at	2.42235	2310061F22Rik /// LOC637671	RIKEN cDNA 2310061F22 gene /// similar to RIKEN cDNA 2310061F22 gene
1444336_at	2.42197	Kcnj3	Potassium inwardly-rectifying channel, subfamily J, member 3 (Kcnj3), mRNA
1453416_at	2.41887	Gas2l3	growth arrest-specific 2 like 3
1433679_at	2.40992	Fubp3	far upstream element (FUSE) binding protein 3
1443822_s_at	2.40833	Cisd1	CDGSH iron sulfur domain 1
1442325_at	2.40812	Tbc1d24	TBC1 domain family, member 24
1437466_at	2.39853	Alcam	activated leukocyte cell adhesion molecule
1438643_at	2.39641	Camk1d	Calcium/calmodulin-dependent protein kinase ID, mRNA (cDNA clone IMAGE:5052777)
1445727_at	2.39245	Ube3a	ubiquitin protein ligase E3A
1434014_at	2.39161	Atg4c	autophagy-related 4C (yeast)
1438249_at	2.39156	Usp7	ubiquitin specific peptidase 7
1434424_at	2.38762	Mfsd7b	major facilitator superfamily domain containing 7B
1455083_at	2.38539	Atp11c	ATPase, class VI, type 11C
1435550_at	2.37054	C430014K11Rik	RIKEN cDNA C430014K11 gene
1456993_at	2.3675	D2Ertd640e	DNA segment, Chr 2, ERATO Doi 640, expressed
1441082_at	2.36731	Dscam	Down syndrome cell adhesion molecule
1438540_at	2.3598	Col25a1	collagen, type XXV, alpha 1
1441768_at	2.34859	9430051O21Rik	RIKEN cDNA 9430051O21 gene
1456392_at	2.34486	Negr1	neuronal growth regulator 1
1455294_at	2.34427	1110029L17Rik	RIKEN cDNA 1110029L17 gene
1453242_x_at	2.33692	2810047C21Rik1	RIKEN cDNA 2810047C21 gene 1
1458617_at	2.33467	Zmynd8	zinc finger, MYND-type containing 8
1454740_at	2.33427	Mib1	mindbomb homolog 1 (Drosophila)
1447870_x_at	2.33388	1110002E22Rik	RIKEN cDNA 1110002E22 gene
1444906_at	2.33071	LOC100048050 /// Lphn2	similar to calcium-independent alpha-latrotoxin receptor homolog 2 /// latrophilin 2
1455521_at	2.32696	Klf12	Kruppel-like factor 12
1454834_at	2.32403	Nfib	nuclear factor I/B
1455185_s_at	2.32058	Phf16	PHD finger protein 16
1431352_s_at	2.31864	Pvt1	plasmacytoma variant translocation 1
1441330_at	2.31419	Crb1	crumbs homolog 1 (Drosophila)
1442243_at	2.31344	Per3	period homolog 3 (Drosophila)
1440310_at	2.31181	Runx1t1	Runt-related transcription factor 1; translocated to, 1 (cyclin D-related) (Runx1t1), transcript variant 3, mRNA
1459500_at	2.3081	C85351	expressed sequence C85351
1445972_at	2.3074	Ush2a	Usher syndrome 2A (autosomal recessive, mild) homolog (human)
1454220_at	2.30522	9330185C12Rik	RIKEN cDNA 9330185C12 gene
1447693_s_at	2.29839	Neo1	neogenin
1439046_at	2.29129	Ccdc55	coiled-coil domain containing 55
1455400_at	2.28264	Ddah1	dimethylarginine dimethylaminohydrolase 1
1441493_at	2.28131	Erc1	ELKS/RAB6-interacting/CAST family member 1
1447857_at	2.27901	Enox1	ecto-NOX disulfide-thiol exchanger 1
1434636_at	2.27596	Homez	homeodomain leucine zipper-encoding gene
1453352_at	2.27388	Atp10b	ATPase, class V, type 10B
1446715_at	2.27368	Abca13	ATP-binding cassette, sub-family A (ABC1), member 13
1439127_at	2.2722	AI314180	expressed sequence AI314180
1430695_at	2.27145	Tlr4	toll-like receptor 4
1435465_at	2.26079	Kbtbd11	kelch repeat and BTB (POZ) domain containing 11
1444690_at	2.25806	Epha5	Eph receptor A5
1447839_x_at	2.25484	Adm	adrenomedullin
1456093_at	2.25158	Zfp536	zinc finger protein 536
1440307_at	2.25066	Gtf3c2	general transcription factor IIIC, polypeptide 2, beta
1434841_at	2.24828	Ino80d	INO80 complex subunit D
1444674_at	2.24691	AU015680	expressed sequence AU015680
1455306_at	2.24502	BC037112	cDNA sequence BC037112
1434075_at	2.2428	BC030336	cDNA sequence BC030336
1436248_at	2.23663	Rasal2	RAS protein activator like 2
1434572_at	2.23486	Hdac9	histone deacetylase 9
1437467_at	2.22638	Alcam	activated leukocyte cell adhesion molecule
1457526_at	2.22553	Grb14	growth factor receptor bound protein 14
1454524_at	2.22185	2310075M01Rik	RIKEN cDNA 2310075M01 gene
1446610_at	2.21465	Elmo1	engulfment and cell motility 1, ced-12 homolog (C. elegans)
1456918_at	2.21437	Raph1	Ras association (RalGDS/AF-6) and pleckstrin homology domains 1
1437353_at	2.21401	Setd1b	SET domain containing 1B
1439802_at	2.21109	Stk35	serine/threonine kinase 35
1442160_at	2.2007	Fam19a3	family with sequence similarity 19, member A3
1441144_at	2.19697	Arr3	arrestin 3, retinal
1447184_at	2.19658	AU021760	expressed sequence AU021760
1453186_at	2.19393	Sfrs18	splicing factor, arginine/serine-rich 18
1434384_at	2.18694	Nrip1	nuclear receptor interacting protein 1
1452798_s_at	2.1859	Mapk1ip1	mitogen-activated protein kinase 1 interacting protein 1
1437021_at	2.18422	Arl13b	ADP-ribosylation factor-like 13B
1436813_x_at	2.17912	Khsrp	KH-type splicing regulatory protein
1435256_at	2.16685	Clip3	CAP-GLY domain containing linker protein 3
1434860_at	2.15361	Dpy19l4	dpy-19-like 4 (C. elegans)
1454764_s_at	2.15162	Slc38a1	solute carrier family 38, member 1
1438658_a_at	2.14941	S1pr3	sphingosine-1-phosphate receptor 3
1457087_at	2.14805	2900083I11Rik	RIKEN cDNA 2900083I11 gene
1431430_s_at	2.14008	Trim59	tripartite motif-containing 59
1458376_at	2.13477	B930025B16Rik	RIKEN cDNA B930025B16 gene
1454156_at	2.1305	2810022L02Rik	RIKEN cDNA 2810022L02 gene
1458264_at	2.11835	AW046200	expressed sequence AW046200
1446088_at	2.11133	9430081I23Rik	RIKEN cDNA 9430081I23 gene
1453658_at	2.11118	5830477G23Rik	RIKEN cDNA 5830477G23 gene
1437426_at	2.1102	Wac	WW domain containing adaptor with coiled-coil (Wac), mRNA
1441558_at	2.1087	D230044B12Rik	RIKEN cDNA D230044B12 gene
1430919_at	2.10045	4930525F21Rik	RIKEN cDNA 4930525F21 gene
1446366_at	2.09794	Trpc4	transient receptor potential cation channel, subfamily C, member 4
1429504_at	2.09583	Rnpc3	RNA-binding region (RNP1, RRM) containing 3
1435664_at	2.08814	Zfp397	zinc finger protein 397
1446036_at	2.08327	AU018728	expressed sequence AU018728
1440206_at	2.08325	A930024E05Rik	RIKEN cDNA A930024E05 gene
1456656_at	2.08266	Lin7a	lin-7 homolog A (C. elegans)
1435784_at	2.08221	Atg9a	autophagy-related 9A (yeast)
1455273_at	2.07775	Zbtb6	zinc finger and BTB domain containing 6
1434110_x_at	2.07329	2610016E04Rik /// Mup1 /// Mup2	RIKEN cDNA 2610016E04 gene /// major urinary protein 1 /// major urinary protein 2
1453577_at	2.07313	Ube2cbp	ubiquitin-conjugating enzyme E2C binding protein
1446159_at	2.07142	Pak7	p21 (CDKN1A)-activated kinase 7
1459364_at	2.06405	C230094A16Rik	RIKEN cDNA C230094A16 gene
1458949_at	2.06229	5330434G04Rik	RIKEN cDNA 5330434G04 gene
1440837_at	2.06152	H2-Ob	histocompatibility 2, O region beta locus
1455865_at	2.06098	Insm1	insulinoma-associated 1
1457181_at	2.0598	Pppde2	PPPDE peptidase domain containing 2
1444924_at	2.05814	N4bp2l2	NEDD4 binding protein 2-like 2
1457043_at	2.05659	B3galtl	beta 1,3-galactosyltransferase-like
1453310_at	2.05555	Ppil6	peptidylprolyl isomerase (cyclophilin)-like 6
1454799_at	2.0484	Agpat9	1-acylglycerol-3-phosphate O-acyltransferase 9
1440385_at	2.04771	9530051E23Rik	RIKEN cDNA 9530051E23 gene
1435229_at	2.04445	Gramd1b	GRAM domain containing 1B
1442035_at	2.03685	Chrna5	cholinergic receptor, nicotinic, alpha polypeptide 5
1456914_at	2.03576	Slc16a4	Solute carrier family 16 (monocarboxylic acid transporters), member 4 (Slc16a4), mRNA
1443088_at	2.03391	9930031P18Rik	RIKEN cDNA 9930031P18 gene
1443175_at	2.03206	A830010M09Rik	RIKEN cDNA A830010M09 gene
1430640_a_at	2.03016	Prkar2b	protein kinase, cAMP dependent regulatory, type II beta
1438538_at	2.02985	Mecp2	methyl CpG binding protein 2
1458014_at	2.0282	Aff2	AF4/FMR2 family, member 2
1430928_at	2.028	2900002J02Rik	RIKEN cDNA 2900002J02 gene
1438834_at	2.0271	Mospd2	motile sperm domain containing 2
1455657_at	2.02646	Smg1	SMG1 homolog, phosphatidylinositol 3-kinase-related kinase (C. elegans)
1439840_at	2.0253	Polb	polymerase (DNA directed), beta
1429486_at	2.0241	Pfkfb2	6-phosphofructo-2-kinase/fructose-2,6-biphosphatase 2
1434267_at	2.0212	Nek1	NIMA (never in mitosis gene a)-related expressed kinase 1
1438641_x_at	2.02105	Fam57b	family with sequence similarity 57, member B
1452857_at	2.02065	Crebzf	CREB/ATF bZIP transcription factor
1431204_at	2.01674	4930578N16Rik	RIKEN cDNA 4930578N16 gene
1447679_s_at	2.01645	Bms1	BMS1 homolog, ribosome assembly protein (yeast)
1429672_at	2.01484	5830407E08Rik	RIKEN cDNA 5830407E08 gene
1439573_at	2.01039	Rtn4rl2	reticulon 4 receptor-like 2
1438798_at	2.00639	4931406P16Rik	RIKEN cDNA 4931406P16 gene
1431228_s_at	2.00618	4930526I15Rik	RIKEN cDNA 4930526I15 gene
1454824_s_at	2.00529	Mtus1	mitochondrial tumor suppressor 1
1460506_s_at	2.00458	LOC675851 /// Ndufc2	similar to NADH dehydrogenase (ubiquinone) 1, subcomplex unknown, 2 /// NADH dehydrogenase (ubiquinone) 1, subcomplex unknown, 2
1456930_at	2.00143	Camsap1	calmodulin regulated spectrin-associated protein 1
1457498_at	1.99591	Man2a2	mannosidase 2, alpha 2
1441921_x_at	1.9933	Esrrb	estrogen related receptor, beta
1453504_at	1.98179	Taf15	TAF15 RNA polymerase II, TATA box binding protein (TBP)-associated factor
1441987_at	1.98123	Mbd5	methyl-CpG binding domain protein 5
1446719_at	1.98106	Atad2b	ATPase family, AAA domain containing 2B
1433169_at	1.97526	5830456J23Rik	RIKEN cDNA 5830456J23 gene
1434414_at	1.97288	Foxred2	FAD-dependent oxidoreductase domain containing 2
1443119_at	1.97237	Grm7	glutamate receptor, metabotropic 7
1442179_at	1.97066	9430053O09Rik	RIKEN cDNA 9430053O09 gene
1454298_at	1.96999	4932430A15Rik	RIKEN cDNA 4932430A15 gene
1440852_at	1.96541	Idi2	isopentenyl-diphosphate delta isomerase 2
1435285_at	1.96195	Mpped2	metallophosphoesterase domain containing 2
1439328_at	1.95892	Nfat5	nuclear factor of activated T-cells 5
1443633_at	1.95869	1700086O06Rik	RIKEN cDNA 1700086O06 gene
1433481_at	1.95716	Fkbp14	FK506 binding protein 14
1432555_at	1.95626	Whrn	whirlin
1434174_at	1.95367	Lysmd3	LysM, putative peptidoglycan-binding, domain containing 3
1430786_at	1.9485	1110002E22Rik	RIKEN cDNA 1110002E22 gene
1436694_s_at	1.94523	Neurod4	neurogenic differentiation 4
1429484_at	1.93645	1110002L01Rik	RIKEN cDNA 1110002L01 gene
1432090_at	1.92579	Ccdc83	coiled-coil domain containing 83
1429734_at	1.92264	4632434I11Rik	RIKEN cDNA 4632434I11 gene
1440402_at	1.90768	4831426I19Rik	RIKEN cDNA 4831426I19 gene
1438450_at	1.89377	Lin7a	lin-7 homolog A (C. elegans)
1455121_at	1.8832	Lcor	ligand dependent nuclear receptor corepressor
1436866_at	1.8743	Efna5	ephrin A5
1441414_at	1.86245	Sfi1	Sfi1 homolog, spindle assembly associated (yeast), mRNA (cDNA clone IMAGE:4191452)
1438896_at	1.85933	Dnajc6	DnaJ (Hsp40) homolog, subfamily C, member 6
1441464_at	1.85626	A630035D09Rik	RIKEN cDNA A630035D09 gene
1458982_at	1.85007	AU014965	expressed sequence AU014965
1442240_at	1.84484	Ctr9	Ctr9, Paf1/RNA polymerase II complex component, homolog (S. cerevisiae)
1447850_x_at	1.84319	Zfand3	zinc finger, AN1-type domain 3
1435753_a_at	1.83787	Nucks1	nuclear casein kinase and cyclin-dependent kinase substrate 1
1430883_at	1.83784	4933402C05Rik	RIKEN cDNA 4933402C05 gene
1440173_x_at	1.83469	Selp	selectin, platelet
1454359_at	1.83376	Slc12a6	solute carrier family 12, member 6
1454650_at	1.83335	Trim35	tripartite motif-containing 35
1429870_at	1.82879	Tnik	TRAF2 and NCK interacting kinase
1434843_at	1.82557	Fam179b	family with sequence similarity 179, member B
1435682_at	1.82089	Lars2	leucyl-tRNA synthetase, mitochondrial
1455110_at	1.81803	Gabpb2	GA repeat binding protein, beta 2
1433960_at	1.81281	Isg20l2	interferon stimulated exonuclease gene 20-like 2
1438123_at	1.80777	ENSMUSG00000057924	CDNA fis, clone TRACH3037696
1431372_at	1.80282	Srpk2	serine/arginine-rich protein specific kinase 2
1433002_at	1.80209	9030613N10Rik	RIKEN cDNA 9030613N10 gene
1441370_at	1.79416	Tmcc1	Transmembrane and coiled coil domains 1, mRNA (cDNA clone IMAGE:3968813)
1435017_at	1.79071	Cisd3	CDGSH iron sulfur domain 3
1430622_at	1.77945	4833423F13Rik	RIKEN cDNA 4833423F13 gene
1429771_at	1.77936	3110073H01Rik	RIKEN cDNA 3110073H01 gene
1440924_at	1.77865	Kif20b	kinesin family member 20B
1443160_at	1.77697	Sbf2	SET binding factor 2, mRNA (cDNA clone IMAGE:4527932)
1445684_s_at	1.76142	Hdac2	histone deacetylase 2
1458193_at	1.751	Pmp2	peripheral myelin protein 2
1454666_at	1.74899	LOC100046855	similar to BKLF
1445883_at	1.74516	Ranbp2	RAN binding protein 2
1456518_at	1.74064	4930422I07Rik	RIKEN cDNA 4930422I07 gene
1435157_at	1.74024	Hook3	hook homolog 3 (Drosophila)
1449775_x_at	1.73862	EG545750 /// Slc35a4	predicted gene, EG545750 /// solute carrier family 35, member A4
1429744_at	1.73499	4931407G18Rik	RIKEN cDNA 4931407G18 gene
1460129_at	1.727	Slc6a2	solute carrier family 6 (neurotransmitter transporter, noradrenalin), member 2
1442412_at	1.72581	Dnahc9	dynein, axonemal, heavy chain 9
1437206_at	1.72471	Setd5	SET domain containing 5
1429900_at	1.72188	5330406M23Rik	RIKEN cDNA 5330406M23 gene
1437020_at	1.71305	Ep400	E1A binding protein p400
1432404_at	1.70081	4930505A04Rik	RIKEN cDNA 4930505A04 gene
1444420_at	1.6988	E230032D23Rik	RIKEN cDNA E230032D23 gene
1429435_x_at	1.69828	Pik3ca	phosphatidylinositol 3-kinase, catalytic, alpha polypeptide
1440223_at	1.69377	Rbm6	RNA binding motif protein 6
1430655_at	1.68725	4631405K08Rik	RIKEN cDNA 4631405K08 gene
1440868_at	1.68155	Gabpb2	GA repeat binding protein, beta 2
1434989_at	1.6814	Unc80	unc-80 homolog (C. elegans)
1456631_at	1.67988	LOC100040766	similar to hCG2012694
1431248_at	1.678	5031426D15Rik	RIKEN cDNA 5031426D15 gene
1429538_a_at	1.67674	Sfrs18	splicing factor, arginine/serine-rich 18
1432343_at	1.67316	4930419G24Rik	RIKEN cDNA 4930419G24 gene
1430929_at	1.66937	9430082L08Rik	RIKEN cDNA 9430082L08 gene
1438561_x_at	1.66778	Tmem180	transmembrane protein 180
1438828_at	1.66561	Rapgef6	Rap guanine nucleotide exchange factor (GEF) 6
1457227_at	1.6655	AI843755	expressed sequence AI843755
1453787_at	1.66335	Tmx4	thioredoxin-related transmembrane protein 4
1440853_at	1.65932	Rhot1	ras homolog gene family, member T1
1453429_at	1.65608	9530057J20Rik /// EG665756 /// EG665787	RIKEN cDNA 9530057J20 gene /// predicted gene, EG665756 /// predicted gene, EG665787
1435397_at	1.64423	Zbtb44	zinc finger and BTB domain containing 44
1444587_at	1.64373	AI481207	expressed sequence AI481207
1434101_at	1.63913	Nfib	nuclear factor I/B
1456844_at	1.63497	Camk2d	calcium/calmodulin-dependent protein kinase II, delta
1434613_at	1.61744	1810013L24Rik	RIKEN cDNA 1810013L24 gene
1430946_at	1.61659	2600014E21Rik	RIKEN cDNA 2600014E21 gene
1430393_at	1.61443	2510017J16Rik	RIKEN cDNA 2510017J16 gene
1445817_at	1.61415	BB168181	expressed sequence BB168181
1434394_at	1.61258	N4bp2	NEDD4 binding protein 2
1446607_at	1.60209	Mtap7	Microtubule-associated protein 7 (Mtap7), mRNA
1453188_at	1.59975	6230424C14Rik	RIKEN cDNA 6230424C14 gene
1456594_at	1.59153	100038680	predicted gene, 100038680
1447283_at	1.59126	Tsga10	testis specific 10
1433270_at	1.58381	9530004M16Rik	RIKEN cDNA 9530004M16 gene
1434408_at	1.57848	Atxn3	ataxin 3
1445049_at	1.57823	C80893	expressed sequence C80893
1431424_at	1.57676	2810055G20Rik	RIKEN cDNA 2810055G20 gene
1430191_at	1.57525	9130004J05Rik	RIKEN cDNA 9130004J05 gene
1457913_at	1.57421	5730601F06Rik	RIKEN cDNA 5730601F06 gene
1458491_at	1.5655	4930422I07Rik	RIKEN cDNA 4930422I07 gene
1443229_at	1.56408	Atad2	ATPase family, AAA domain containing 2
1443860_at	1.56401	Ptprd	protein tyrosine phosphatase, receptor type, D
1460493_at	1.56389	ENSMUSG00000074747	predicted gene, ENSMUSG00000074747
1457936_at	1.56133	Mapk8	mitogen-activated protein kinase 8
1438639_x_at	1.55623	Exoc3l2	PREDICTED: Mus musculus RIKEN cDNA 4933417E01 gene (4933417E01Rik), mRNA
1429992_at	1.55268	Speer4b	spermatogenesis associated glutamate (E)-rich protein 4b
1435523_s_at	1.54314	2700089E24Rik	RIKEN cDNA 2700089E24 gene
1431256_at	1.54223	5033423O07Rik	RIKEN cDNA 5033423O07 gene
1435720_at	1.539	Kcnd3	potassium voltage-gated channel, Shal-related family, member 3
1441411_at	1.53452	Lims1	LIM and senescent cell antigen-like domains 1
1436976_a_at	1.53427	Yod1	YOD1 OTU deubiquitinating enzyme 1 homologue (S. cerevisiae)
1452916_at	1.53423	Wbp7	WW domain binding protein 7
1437118_at	1.53113	Usp7	ubiquitin specific peptidase 7
1438703_at	1.5262	Ankrd26	ankyrin repeat domain 26
1437154_at	1.52384	Cep170	centrosomal protein 170
1436070_at	1.51622	Glo1	glyoxalase 1
1441569_at	1.50939	E330009P21Rik	RIKEN cDNA E330009P21 gene
1446974_at	1.50921	Pikfyve	phosphoinositide kinase, FYVE finger containing
1444095_a_at	1.50316	LOC100048701	hypothetical protein LOC100048701
1437160_at	1.50302	Nlgn1	neuroligin 1
1444790_at	1.49987	1810005K13Rik	RIKEN cDNA 1810005K13 gene
1438127_at	1.49893	LOC552906	hypothetical LOC552906
1453144_at	1.49805	4933439C20Rik	RIKEN cDNA 4933439C20 gene
1434141_at	1.49747	Gucy1a3	guanylate cyclase 1, soluble, alpha 3
1437797_at	1.49687	Atp2a2	ATPase, Ca++ transporting, cardiac muscle, slow twitch 2
1438078_at	1.49475	Dgke	diacylglycerol kinase, epsilon
1457001_at	1.49456	Cenpk	centromere protein K
1439505_at	1.49397	Clic5	chloride intracellular channel 5
1435062_at	1.49381	1500001A10Rik	RIKEN cDNA 1500001A10 gene
1433755_at	1.4899	Mier1	mesoderm induction early response 1 homolog (Xenopus laevis
1437069_at	1.48829	Osbpl8	oxysterol binding protein-like 8
1453304_s_at	1.48753	Ly6e	lymphocyte antigen 6 complex, locus E
1443419_at	1.48656	D5Ertd525e	DNA segment, Chr 5, ERATO Doi 525, expressed
1434567_at	1.48073	4732496O08Rik	RIKEN cDNA 4732496O08 gene
1432757_at	1.47972	2900011L18Rik	RIKEN cDNA 2900011L18 gene
1447883_x_at	1.47896	Map1lc3a	microtubule-associated protein 1 light chain 3 alpha
1434179_at	1.47804	Mll3	myeloid/lymphoid or mixed-lineage leukemia 3
1458656_at	1.47738	100040174 /// LOC100047186	predicted gene, 100040174 /// hypothetical protein LOC100047186
1447448_s_at	1.46915	Klf6	Kruppel-like factor 6
[truncated: 1,209 more rows]

## Sheet: P14-downregulated
Probe Set ID	Fold change([KO-b-P14] vs [WT-b-P14])	Gene Symbol	Gene Title
[truncated: 1,603 more rows]

[truncated: 2 more sheets: P21-upregulated, P21-downregulated]
